# Supplementary material for: Transcriptional profiling of dental sensory and proprioceptive trigeminal neurons using single-cell RNA sequencing
Source: Int J Oral Sci. 2023 Sep 25;15:45. doi: 10.1038/s41368-023-00246-z (PMC10519964; doi:10.1038/s41368-023-00246-z)
Supplement: Supplementary file 2 — Table S1, Table S2, Table S3, Table S4 & Table S5 [file 41368_2023_246_MOESM2_ESM.zip]

Archive with 5 entries (5 files):
- Supplementary tables/SupplementaryTable1_DPA_C6A_Vs_C6B.xlsx
- Supplementary tables/SupplementaryTable2_DPA_C4+6_Vs_C8+10.xlsx
- Supplementary tables/SupplementaryTable3_MTN_Ntrk2High_Vs_Ntrk2Low.xlsx
- Supplementary tables/SupplementaryTable4_DPA_Vs_MTN.xlsx
- Supplementary tables/SupplementaryTable5_MTN_3Week_Vs_4Week.xlsx
