# Supplementary material for: Transcriptional profiling of dental sensory and proprioceptive trigeminal neurons using single-cell RNA sequencing
Source: Int J Oral Sci. 2023 Sep 25;15:45. doi: 10.1038/s41368-023-00246-z (PMC10519964; doi:10.1038/s41368-023-00246-z)
Supplement: Supplementary file 2 — Table S1, Table S2, Table S3, Table S4 & Table S5 [file 41368_2023_246_MOESM2_ESM.zip › Supplementary tables/SupplementaryTable1_DPA_C6A_Vs_C6B.xlsx]

## Sheet: C6A
Gene Symbol	log2 Fold Change	Adjusted P-Value
Chodl	24.6695	2.76938e-26
Pvalb	11.3217	5.55811e-28
Gfra3	8.9156	1.78211e-08
A530058N18Rik	8.63431	1.91849e-15
Mme	7.9714	2.45032e-05
Rasgrf1	7.93786	9.59809e-14
Tmem233	7.2253	9.94552e-13
Wnt4	7.0293	8.66619e-10
Nlgn1	6.86003	1.28818e-05
C9	6.65382	6.51877e-06
Htr1f	6.5771	1.15734e-05
Mab21l2	6.55992	2.50398e-06
Gm765	6.30712	1.14725e-10
Gjd2	6.2765	0.00249748
Cck	6.14655	1.6824e-09
Gpm6a	6.07	1.62281e-09
Gm5868	5.85975	8.66619e-10
Apoh	5.85925	5.9593e-09
Cpa2	5.82777	0.000800429
Cd38	5.81147	9.9625e-05
Fam183b	5.73259	0.00137734
Cacng2	5.69835	1.36722e-11
Ctsh	5.69671	0.00319399
Grm1	5.67202	0.000309886
Cartpt	5.56598	2.21856e-06
Nkain3	5.41247	0.0038334
Ina	5.34116	5.01583e-07
Pitpnm1	5.3345	2.00871e-12
Fsd2	5.33386	0.0204788
Gm16551	5.32735	3.20377e-10
Mrgpra2a	5.3117	7.08872e-05
Tpd52l1	5.19733	9.31194e-12
Fam5c	5.19321	0.0100908
Chst1	5.13728	1.64076e-06
Ppapdc1a	5.0544	0.000883464
Smr2	5.04805	8.73937e-05
Gm16065	5.04709	0.0208681
Kirrel3	5.02147	9.27705e-07
Ooep	4.95476	0.000144279
Prom1	4.87478	0.000564827
Vegfc	4.76143	0.00873732
Gpr68	4.75077	0.00222545
Chrna7	4.72892	5.75898e-08
Th	4.72533	0.0194982
Dpp10	4.63661	0.0128986
Igsf21	4.61771	1.02354e-10
Slc10a4	4.51765	0.0398665
Ano7	4.43037	0.00197196
Wfdc17	4.42042	0.000203518
Pdlim2	4.37596	6.56242e-06
Syndig1l	4.32476	1.46476e-23
Mrgpra2b	4.27929	0.000168776
Gna14	4.24254	0.00520213
Slc22a7	4.2028	0.0282246
Nog	4.13173	9.12042e-05
Medag	4.0802	0.00441862
Adam12	3.9864	0.0259062
Kcnk18	3.9812	1.20848e-05
Meis2	3.80447	4.2518e-12
Kcnv1	3.78699	0.0438986
Mup3	3.6305	0.00228779
Asic1	3.62416	2.38481e-11
C030037D09Rik	3.58888	0.00986446
Camk4	3.58874	0.000943427
Kcnh7	3.53955	0.00108493
Nsg1	3.53265	7.53732e-11
Aard	3.49347	5.56854e-05
Traf3ip3	3.48706	3.11538e-08
Cmbl	3.45632	2.7195e-11
Tspan8	3.37524	0.00218587
Tox2	3.29288	9.22547e-05
Pthlh	3.2076	0.000463105
Hmgb4	3.15405	0.0472969
Tac1	3.14339	0.00379233
Rasef	3.09124	0.000713183
Gal	3.03591	0.0285584
Ptpro	3.00802	0.0236244
Ctgf	2.96998	0.00293775
Prkca	2.93463	2.70081e-05
Sema4b	2.85185	0.0271393
Rab11fip1	2.8497	0.0265195
Nms	2.82663	0.00940382
Slfn5	2.82582	0.000410481
Lphn2	2.8134	0.00373554
Hr	2.80715	0.0299875
Tmigd1	2.79796	0.0263928
Sel1l3	2.79302	0.00458241
Mef2c	2.78882	0.0416511
Camk2a	2.7765	0.000168776
Fst	2.74835	0.00116773
Tmem178	2.69668	0.028652
Rxrg	2.67926	8.73428e-07
Mettl7a3	2.67849	0.00013349
Stac	2.66429	0.0325845
Mest	2.6598	0.000469592
Gpx3	2.65594	0.000744698
Adamts1	2.63269	0.0282246
Rab27b	2.62181	0.0100908
Crip1	2.61566	0.0259755
Homer2	2.58917	0.00204647
Diras2	2.50962	0.00584501
Egfem1	2.50753	0.00940382
Nrsn2	2.50307	4.78967e-05
Fndc4	2.48909	2.77661e-06
Tspan15	2.46743	0.00010593
Cachd1	2.44015	0.0252091
Il34	2.40936	9.98221e-08
Sh3rf1	2.40415	0.00206087
2700070H01Rik	2.39183	7.27578e-05
Pde4b	2.36445	0.00899335
Begain	2.35905	0.010858
Irak3	2.34036	0.0052134
Luzp2	2.31639	0.000426092
Calml4	2.28812	0.000142645
Ly86	2.23964	5.34894e-05
Trpv1	2.23519	0.049509
Klhl5	2.23055	0.00373043
Rcan2	2.18489	0.000303395
Ncam1	2.14721	3.55936e-06
Lgals3	2.05898	0.0196394
Dcn	2.05456	0.0269896
Arnt2	2.05215	0.0446329
Dap	1.97504	0.0148263
Kcnip1	1.94147	4.71769e-05
Bhlhe41	1.92793	9.63398e-05
Cntn1	1.83978	0.000106887
Elk3	1.83532	0.0456453
Gm1604b	1.83126	0.0497293
Racgap1	1.81649	0.00295342
Rasgef1a	1.77888	0.0401736
Pde1c	1.76115	0.00177797
Fads3	1.73724	0.0301127
Cav2	1.72465	1.65138e-12
Ifitm2	1.63947	0.00690506
Scd1	1.63416	0.000242515
Pcsk2	1.5972	4.48787e-06
Gabra5	1.55291	0.00590932
Syt5	1.53635	0.00014398
Ctxn1	1.52519	0.000215816
Fhl1	1.51781	9.91323e-08
Hsbp1l1	1.5057	0.000201691
Car10	1.47587	0.0157034
Htr3b	1.47356	0.0168322
Adk	1.45741	4.46989e-08
Nsg2	1.4512	1.31189e-05
Tspan4	1.41076	0.0323509
Mtss1	1.37877	0.0049565
Cpb1	1.36004	0.0253391
AI836003	1.34884	0.00657141
Sesn3	1.34156	0.00661905
Asphd1	1.3206	0.00128434
Kitl	1.30693	0.000211382
Gng2	1.26466	5.2114e-09
Adam23	1.25629	0.00286209
Rab31	1.25369	0.0153559
Add3	1.25326	0.0423906
Igsf8	1.24187	0.000408487
Aprt	1.23989	0.0401198
Fam19a5	1.22163	0.010858
Dgkh	1.2133	0.00365861
Cyp46a1	1.19192	0.00424288
Nr2f2	1.19063	0.000417935
Ctnnbl1	1.1904	2.88447e-06
Hopx	1.18917	0.01598
6330409D20Rik	1.18807	0.0384025
Cdr1	1.18251	0.018821
Pla2g7	1.15524	0.0369185
Prnp	1.14473	0.000211382
Lipo1	1.12513	0.00365861
Kcnk4	1.12225	0.00241901
Scg3	1.11457	0.00228478
Tspan5	1.07977	0.0196394
Zfp385b	1.07969	0.0317906
Serf1	1.07013	0.00185132
Sez6l2	1.05792	0.0355071
Lrp8	1.05326	0.0486526
Cd24a	1.04389	0.0269896
3632451O06Rik	1.03966	0.0416511
Pex5l	1.03668	0.00776761
Cd9	1.0271	0.00167509
Kctd17	1.02275	1.90477e-05
Tm7sf2	1.01292	0.00199029
Man1a2	1.00731	0.00519443
Mxra7	0.992328	3.29849e-07
Ssbp3	0.991259	8.34369e-05
Tusc5	0.982826	0.000564827
Fam188a	0.97808	1.9702e-06
Lins	0.973839	0.0380069
Elovl4	0.969681	0.0108355
Tspan12	0.96436	0.023511
2410066E13Rik	0.951737	0.00276444
Sord	0.948929	0.00444326
Kctd8	0.945859	0.0204788
Gria4	0.920694	0.00441862
Cks1b	0.893573	0.0380163
Trim9	0.885096	0.0438986
Nek6	0.872637	0.00103555
Car11	0.862218	0.00199029
Ctnnbip1	0.860046	0.00297812
Gap43	0.854291	8.73937e-05
Clip4	0.843925	0.000144034
Actr3b	0.842572	0.000211382
Sh3bgrl2	0.841448	0.045729
Pkig	0.841333	0.0222526
Pim2	0.838954	0.0435088
Tppp3	0.834086	7.55377e-07
Ankrd45	0.832276	0.0307507
Acbd4	0.793516	0.0151003
Gpx1	0.793017	5.34442e-05
Pdlim7	0.789693	0.0120325
Dbndd2	0.789008	0.0269512
Ubtd1	0.78249	0.0104444
Vstm2l	0.781519	0.0149545
Snx7	0.765782	3.12405e-05
Fam102b	0.765302	0.0490349
Anxa5	0.759822	0.0068487
Adc	0.751345	0.000297468
Ostf1	0.742895	7.50924e-05
Gnao1	0.740184	0.00094071
Ftl1	0.738145	0.00472722
Mzt1	0.732946	0.0321213
Paqr4	0.727199	0.0342052
Sh3bgrl	0.720621	0.0417989
Dclk1	0.718747	0.0152882
Tspan17	0.714538	4.69862e-05
Crip2	0.711207	1.9702e-06
Tmem65	0.699866	0.0249141
Zdhhc18	0.684767	0.00472163
Mapk3	0.683102	2.71866e-07
Gde1	0.680128	4.80209e-07
Aven	0.667997	0.0498905
Dhrs1	0.66178	0.00439203
Map7d2	0.6613	0.0109873
Shisa4	0.654181	0.0301127
Tpd52	0.653209	0.00189116
Khdrbs3	0.648451	0.0312041
Suds3	0.645166	0.0342117
Mras	0.644356	0.00868961
Ptma	0.641187	0.0244749
Cisd3	0.631273	0.0395378
Rnf181	0.628516	0.000339067
Slc35b2	0.6232	0.0450521
Pou4f1	0.62235	0.0399469
Stmn2	0.613491	0.0014391
Npdc1	0.611464	0.00746294
Tmem55a	0.603796	0.0166381
Thy1	0.602496	0.0423906
Nhp2	0.60155	0.00206087
Mthfsd	0.596466	0.00114922
Spop	0.591643	0.00746294
Rundc3a	0.585942	0.000561494
Rpl18	0.576445	0.0179982
Hpcal1	0.576343	0.00497061
Ube2a	0.570742	0.0466603
Stard10	0.552162	0.0028152
Impdh1	0.538089	0.036073
Hnrnpab	0.532209	0.0361818
Calm2	0.528738	0.0189671
Eef1a1	0.522681	0.0119108
Prph	0.51232	0.0205748
Fgfr1op2	0.510324	0.0219385
Ttc39c	0.510313	0.0423906
Snx10	0.483128	0.0401198
Nicn1	0.479001	0.012277
Eif5a	0.468379	0.0283593
Dynlt3	0.460905	0.0494754
Pgs1	0.431903	0.0340071
Rps3	0.42975	0.00261459
Fez1	0.420068	0.0208681
S100b	0.417325	0.0236244
Capzb	0.414364	0.0168322
Pitpna	0.40175	0.0330148
Glo1	0.375571	0.0253391
Cnbp	0.362373	0.0435607

## Sheet: C6B
Gene Symbol	log2 Fold Change	Adjusted P-Value
Mgat4c	-8.44482	7.45622e-18
Chn2	-7.05251	0.000407992
Sp100	-6.80233	6.37701e-10
Kit	-6.74938	2.35785e-11
Vrk2	-6.25359	0.00846501
Gpr83	-6.18363	2.00441e-06
Tgtp2	-6.08254	7.02065e-05
Gm7271	-5.84023	2.22685e-06
Adamtsl2	-5.80605	0.000891937
Kcnk3	-5.80464	0.00271507
Sv2a	-5.77951	4.77951e-08
Cfh	-5.54995	8.20323e-05
Arsj	-5.52509	0.00854773
Dennd2d	-5.51257	0.000297468
Fam84b	-5.48263	0.00185132
6030408B16Rik	-5.46024	1.5238e-06
Maob	-5.39703	0.00698045
Cx3cl1	-5.1935	2.10819e-07
Ankrd34c	-5.18832	0.0449866
Cnih3	-5.12845	2.21856e-06
5430421F17Rik	-5.11443	0.0222947
Glt8d2	-5.11025	0.0259352
Insm1	-5.0972	0.0154307
Npy2r	-4.99514	0.0260424
S100a16	-4.91912	0.000172685
2310001H17Rik	-4.91823	5.27955e-06
Ntrk3	-4.81375	0.0472969
Casp1	-4.72468	0.0236244
Chd5	-4.69315	7.53732e-11
Ccdc80	-4.64694	9.65299e-10
Zfp551	-4.51734	0.0219918
Pou4f3	-4.49419	1.6069e-07
Rgs9	-4.44277	2.77945e-06
Spns2	-4.36886	0.0145462
Adamts14	-4.33051	0.00386369
Aldh1a3	-4.29486	0.000937899
Kcng1	-4.2842	0.00108503
Scn11a	-4.2151	9.94552e-13
3425401B19Rik	-4.02329	0.00419105
Pianp	-3.87467	0.00116572
Cdh10	-3.86673	0.0312041
Ddx60	-3.82981	0.000211382
Mnda	-3.74053	0.0321561
Apobec1	-3.66326	0.0342052
Aim1	-3.6355	0.021927
Pon3	-3.54812	0.043705
Gk5	-3.54434	0.0232321
Loxl4	-3.51173	0.000193151
Kcnh2	-3.50913	4.64057e-07
Kcnab1	-3.50485	0.000477349
Serpinb12	-3.47387	0.000424083
Entpd3	-3.44697	0.0129662
Hoxd1	-3.42991	0.00705829
Bmpr1b	-3.38408	0.00795948
Atp10d	-3.36015	0.00573457
Prkcb	-3.30167	4.10901e-10
Ror2	-3.29144	0.00797861
Ppp1r9a	-3.28668	0.0022637
H2-DMb1	-3.23308	0.00874299
Mrap2	-3.22554	8.97033e-05
Sp110	-3.19723	0.00266386
Klhl23	-3.18387	0.0280409
Zfp189	-3.16373	0.000774081
Bcl11a	-3.1486	0.0330489
Trim12c	-3.12242	0.00771052
Ldb2	-3.10937	0.0466495
Tekt4	-3.04758	0.0236244
9430076C15Rik	-3.04111	8.20323e-05
Igfbp2	-3.03902	0.0208681
Pcdh10	-3.02667	0.000317253
Dkk3	-2.99698	0.00213861
Mpped2	-2.9946	0.0253391
Grhl3	-2.98294	0.0299875
Ly6e	-2.98023	0.0171209
Ache	-2.9183	0.000184031
Plcl1	-2.9164	2.16117e-05
Adcy7	-2.90581	1.28818e-05
Pdlim1	-2.90002	0.0148263
Scgn	-2.86531	1.95848e-06
Slc35f3	-2.85776	0.0068487
Inadl	-2.82515	0.0145092
Trim34a	-2.80071	0.00707115
Ccdc141	-2.80033	0.0250984
Sulf1	-2.78246	0.012627
Upb1	-2.75091	0.0004997
Serhl	-2.746	0.0405111
Kcnq5	-2.7362	0.0274944
Rasgrf2	-2.7069	0.000551268
Adora1	-2.68983	8.70465e-07
Nexn	-2.67229	8.73937e-05
Atp2b4	-2.62343	1.17331e-05
Psmb9	-2.61122	0.00461795
F2r	-2.57007	0.000842532
Cacna1h	-2.52161	0.00188372
Trhde	-2.48733	0.0497703
Prdm8	-2.48172	0.0151104
Amph	-2.46692	1.03323e-10
Brwd3	-2.46136	0.0491894
Gprasp2	-2.4575	0.00228779
Amhr2	-2.43953	0.00116773
Nfrkb	-2.38872	0.00282745
Cpne4	-2.37491	0.00228478
Fam19a1	-2.35621	0.000826885
Trim16	-2.31314	0.0405111
H2-M3	-2.30779	0.00707115
Samd9l	-2.28509	0.0361818
Creb5	-2.28244	0.00128434
Irgm1	-2.27187	0.0291989
Nfix	-2.26928	0.0011033
Pacs1	-2.26534	0.0105721
1700112E06Rik	-2.24601	0.0292855
Zscan22	-2.23784	0.0176893
Frmd4b	-2.23176	0.00529599
Plcxd3	-2.22789	0.00446293
Sirpa	-2.21658	0.0025742
Shank1	-2.20343	0.00631925
Pcsk1	-2.18492	0.000353567
Hif1a	-2.16183	3.3373e-09
Asic2	-2.14408	0.0208681
Prkch	-2.13371	0.0184055
Slc24a3	-2.11997	0.00149632
Fcgrt	-2.07524	0.00197196
Snca	-2.06784	2.71866e-07
Pramef8	-2.04695	0.00379233
Prokr2	-2.04363	0.0100908
Amer3	-2.03878	0.00973504
Ippk	-1.99189	0.00748296
Cplx2	-1.98958	0.0472969
Scg2	-1.98035	6.45695e-06
Camk2d	-1.97654	2.7195e-11
Ncrna00086	-1.97564	0.00629801
Lcp1	-1.95682	0.000317253
Krt1	-1.94609	0.00416545
P2rx3	-1.94016	0.0211343
Akr1b10	-1.93128	0.00177797
Srgap2	-1.90205	0.0338523
Kcnma1	-1.90171	0.00870421
Ndrg3	-1.89767	4.02518e-12
Tspan33	-1.89439	0.0417196
Tenm2	-1.88584	0.0426375
Rprm	-1.84922	6.09884e-05
Sema3f	-1.83107	0.0282246
Klhl18	-1.82776	0.0166381
Myo1b	-1.75345	0.000504508
Kank4	-1.74118	0.0342052
Crtac1	-1.72807	0.000254823
S100a4	-1.72699	0.0008277
Zfp423	-1.71256	0.00549236
Cd274	-1.70197	0.0031391
Fgf12	-1.67744	1.34477e-12
Ahi1	-1.61354	0.0011033
Rgs3	-1.60628	0.00577239
Kdm5b	-1.59683	0.0209765
Camk2b	-1.59556	0.0252729
2310022A10Rik	-1.5944	0.00707115
Zfp667	-1.58525	0.0189671
Slc41a1	-1.57608	0.0242248
Sdc2	-1.55022	0.0127977
Kcna2	-1.54603	0.0205748
Prrxl1	-1.53597	0.00504254
Erlin1	-1.51529	0.0068487
Rell1	-1.49497	0.0196394
Cntnap2	-1.4934	0.00746294
Srrm4	-1.48885	0.0330148
Btbd11	-1.47785	0.00437556
Cyp2j6	-1.47721	0.0420883
Cpne3	-1.47689	0.00365869
Lor	-1.47136	0.0397985
Zc3hav1	-1.46622	0.00666321
Slc16a6	-1.46496	0.00192178
Olfm2	-1.44831	0.0221282
Pstpip1	-1.44021	0.0301127
Hcn2	-1.41771	0.0357156
Zc3h13	-1.39695	0.0278963
Rsbn1	-1.38767	0.0236244
Timeless	-1.38762	0.0184743
2023-09-04	-1.38021	0.0330489
Bcl2	-1.37767	0.0269896
Pik3r1	-1.36748	0.0050774
B3gnt2	-1.3626	0.00439203
Ankrd29	-1.36143	0.0342052
Aftph	-1.36139	0.00365861
Ogfrl1	-1.36122	9.91323e-08
Lhfpl5	-1.36042	0.0119451
Sh3d19	-1.35472	0.0470532
Phactr1	-1.34514	0.0349604
Ggact	-1.33839	2.52783e-07
Hmgb2	-1.33605	0.0449866
Tecta	-1.3278	0.0242248
Klrg2	-1.31988	0.0282101
Vamp1	-1.31299	7.02065e-05
Tmem38b	-1.3128	0.0110962
Dlgap3	-1.30522	0.0120325
Bcat1	-1.28779	0.00127444
Golga7b	-1.27743	0.00277257
Tdrd7	-1.27633	0.0321213
Zbtb44	-1.27421	0.0482418
Acadm	-1.2735	0.000774081
Xaf1	-1.26722	0.0341765
Gprasp1	-1.25982	0.0297767
Rab15	-1.24901	0.00117137
Rnf113a1	-1.24583	0.012073
Tm9sf2	-1.24137	0.00551718
Pam	-1.23688	0.00228478
Lactb	-1.23632	0.0199564
Atp8a2	-1.23631	0.0470671
Zxdc	-1.23627	0.0312041
Sntb2	-1.22022	0.0430546
Kazn	-1.21819	0.0321213
Clec2l	-1.20939	3.55936e-06
Ankrd33b	-1.20884	0.0399787
Otud7a	-1.19042	0.00276863
Ero1l	-1.17635	0.0325845
Sh3gl2	-1.16	5.92496e-07
Fam69a	-1.13989	0.044415
Glce	-1.13047	0.0150309
Nmt2	-1.13045	0.0153494
Amotl1	-1.12468	0.0392191
Disp2	-1.124	0.0168097
Slc2a3	-1.10931	0.00228779
Ube2l6	-1.10808	0.00746294
Arid5a	-1.10648	0.031911
Ufsp1	-1.10324	0.0389428
Lcmt2	-1.10189	0.0301127
Nrip3	-1.09978	8.79898e-05
Nmnat2	-1.07336	0.0131802
Fermt2	-1.05677	0.000504508
Pdcd4	-1.03232	0.0330599
Haghl	-1.02836	0.00177524
S100a13	-1.02723	0.0426837
Paqr8	-1.00808	0.0117979
Syn2	-0.99693	0.0268286
Ptprd	-0.991947	0.0297767
Mfsd1	-0.991589	0.0209765
Celf4	-0.988953	0.0054315
Nmi	-0.979305	0.0410807
Napb	-0.978093	0.00669309
Fem1b	-0.972918	0.0204788
Rap1gap2	-0.972797	0.0259755
Gpt2	-0.971046	0.0161246
Tor1aip1	-0.957834	0.0361818
Omg	-0.952309	0.0182425
Gyk	-0.939861	0.010858
Ahcyl2	-0.937093	0.0176893
Fbxo9	-0.930646	0.00964869
Chgb	-0.923396	0.0497703
Pcdh9	-0.919015	0.0297767
Camta2	-0.914896	0.0259755
Ddx10	-0.90841	0.00276645
Ckmt1	-0.899026	0.0288408
Samd8	-0.897226	0.0431119
Sorbs1	-0.887684	0.045729
Smg7	-0.883136	0.0491997
Pepd	-0.880765	0.0166381
Vegfb	-0.874024	0.0340071
Vps4b	-0.870936	2.5123e-05
Zzz3	-0.862347	0.0297767
Prkaa1	-0.854513	0.0166381
Fam222b	-0.850095	0.0112975
Ppap2a	-0.839345	0.00334167
Nap1l5	-0.827745	0.000446835
Mcee	-0.827059	0.00365861
Nmt1	-0.824605	0.0259755
Olfm1	-0.811049	0.000184031
Tmem135	-0.80889	0.000175889
Maneal	-0.798938	0.0416828
Strbp	-0.796626	0.0265195
Aff4	-0.795417	0.0334379
Phyh	-0.79364	5.51208e-09
Osbpl6	-0.790883	0.0241465
Rnf103	-0.790033	0.0475132
Kctd3	-0.788364	0.0375475
Slc17a6	-0.783729	0.0360124
Snx1	-0.774169	0.0417989
Luzp1	-0.773622	0.0100908
Nub1	-0.771927	0.0135465
Oasl2	-0.758015	0.0199564
Chst2	-0.754031	0.049509
Apbb2	-0.750657	0.0441462
Scamp1	-0.748965	0.0369185
Sec24b	-0.747977	0.0232321
Zfp451	-0.738216	0.0426095
Snap25	-0.725087	0.000551268
Synj1	-0.719873	0.0400739
Rabep1	-0.716351	0.0150309
Pon2	-0.702652	0.0176893
Ate1	-0.698889	0.0197193
Klhl22	-0.698345	0.00439203
Usp25	-0.693075	0.0221282
Tagln3	-0.670217	0.0159468
Dtnb	-0.659799	0.00276863
Tor1aip2	-0.659497	0.0282246
Rnf130	-0.650517	0.0148263
Ifngr2	-0.649324	0.00509773
Pdhb	-0.641596	8.34369e-05
Chd9	-0.638129	0.028652
Ulk1	-0.628188	0.0282246
Cast	-0.621989	0.0331705
Tmeff2	-0.606643	0.0148263
Tmem246	-0.578787	0.00356791
Syngr1	-0.578631	0.0297767
Cdip1	-0.55055	0.00150985
Cdr2	-0.535182	0.0388188
Smap1	-0.404754	0.0385133
