# Supplementary material for: Transcriptional profiling of dental sensory and proprioceptive trigeminal neurons using single-cell RNA sequencing
Source: Int J Oral Sci. 2023 Sep 25;15:45. doi: 10.1038/s41368-023-00246-z (PMC10519964; doi:10.1038/s41368-023-00246-z)
Supplement: Supplementary file 2 — Table S1, Table S2, Table S3, Table S4 & Table S5 [file 41368_2023_246_MOESM2_ESM.zip › Supplementary tables/SupplementaryTable2_DPA_C4+6_Vs_C8+10.xlsx]

## Sheet: C4_6
Gene Symbol	log2 Fold Change	Adjusted P-Value
Mme	-24.0736	3.33214e-41
Srgn	-9.83996	4.69183e-28
Pvalb	-7.74853	2.69136e-06
Hapln4	-7.48033	9.02296e-16
Gm16551	-7.39979	5.45989e-16
Gabrb2	-7.21779	8.8492e-06
A530058N18Rik	-7.20264	2.62962e-06
Mup3	-6.79925	1.30984e-10
Izumo3	-6.71118	3.12728e-07
Rasl10b	-6.26982	2.65544e-08
Kcng4	-6.26027	3.40842e-06
Pon3	-6.16036	4.21992e-05
Pcp4	-6.12821	6.06833e-10
Htr7	-6.06414	0.000824035
Nnat	-5.79381	8.28e-05
Pik3r5	-5.70444	2.20654e-06
C9	-5.68173	0.00128522
1500012K07Rik	-5.56274	3.36369e-17
Htra4	-5.53723	2.82511e-06
Slc17a7	-5.52117	1.02409e-16
Abca8a	-5.42572	0.00500895
Ces2g	-5.36416	3.81243e-08
Aldh1a1	-5.33586	9.14468e-05
S100a16	-5.31447	1.93761e-05
Lgi3	-5.25999	1.88632e-27
Cntn1	-5.25506	1.30522e-16
Gjd2	-5.15994	0.0209188
Ddc	-5.13676	0.00469953
Nts	-5.07161	0.003828
Plekhb1	-5.0535	0.00240959
Vrk2	-5.01428	0.0113817
Grm1	-5.00524	0.0076978
Akr1c19	-4.99446	0.00314765
Gm10684	-4.88276	0.00307569
Cd38	-4.84071	0.00975284
Cabp7	-4.73365	4.5137e-08
1810007D17Rik	-4.64885	1.58743e-05
Ccdc172	-4.64795	1.39514e-08
Nupr1	-4.63182	4.48043e-05
Dnajc22	-4.5056	0.00700356
Ltbp1	-4.49124	0.00380945
Fam19a3	-4.46457	0.000831675
Kcna1	-4.43601	7.48367e-18
Slc22a3	-4.29943	0.0442718
Cntn5	-4.28155	0.0111084
Fat3	-4.26622	0.0070968
Hyal1	-4.2545	0.0151921
8430431K14Rik	-4.23189	0.0172278
Smr2	-4.18689	0.00144251
P2rx6	-4.17421	7.99882e-09
Htr2b	-4.16981	0.00611953
Ccl24	-4.1012	0.00194415
Gatsl3	-4.07203	0.0324063
Gm16065	-4.05728	0.028639
Npr3	-4.02483	0.0472205
Vsnl1	-3.94635	1.53278e-13
Krt28	-3.91433	0.0328034
Tpd52l1	-3.88228	6.40598e-05
Gm20063	-3.87698	0.0104226
Igf1	-3.85405	0.00788098
Hhatl	-3.76244	1.39204e-05
Hormad2	-3.70845	0.000392678
Necab3	-3.69691	3.67344e-05
Sorcs1	-3.69143	0.0374197
Serpinb12	-3.67761	0.000811152
1700095B22Rik	-3.67592	0.00227366
Amhr2	-3.65439	1.54007e-06
Nms	-3.6097	3.18049e-05
Thsd7b	-3.55168	0.0125871
Defb30	-3.52763	0.017363
Ly6h	-3.51482	1.21822e-07
Enpep	-3.50593	0.0159131
Hopx	-3.49882	6.14673e-20
Sv2b	-3.49206	3.52649e-11
Tmem178	-3.48778	0.00154167
Kcnq4	-3.47687	2.05029e-05
Bmp5	-3.47056	0.0484334
Dcstamp	-3.4547	0.0434493
Shroom2	-3.44204	0.0419575
BC049352	-3.41302	0.00198792
BC030307	-3.38068	0.0443808
Htr1d	-3.33836	0.0208872
Col11a1	-3.29649	0.000888688
Scn1a	-3.24266	2.73883e-05
Susd5	-3.21162	0.0443162
Tceal6	-3.19705	0.0309064
Tspan9	-3.17867	0.000142179
Scn4b	-3.17751	8.55012e-19
Rgs6	-3.16478	0.00687669
Tns3	-3.04777	0.0304933
Coro6	-3.03356	6.27431e-05
Gimap6	-3.01925	0.00198792
Gpd1	-3.01154	0.00175434
Hs3st4	-3.01087	0.0121383
Nt5dc2	-3.00217	0.0332939
0610007N19Rik	-2.99584	2.00323e-07
Grik1	-2.99472	0.000513057
Aard	-2.98052	0.000470202
Cotl1	-2.96287	0.00339907
Cd34	-2.96111	0.00538787
Car2	-2.96033	2.27578e-06
4930546K05Rik	-2.93717	0.000399588
Vamp5	-2.93711	0.0249592
Arap2	-2.92884	0.00282179
Folh1	-2.92743	7.42109e-05
Nhsl1	-2.92487	7.52979e-06
Sparcl1	-2.89019	0.0305783
Creg2	-2.88825	0.00416172
Ryr2	-2.86951	1.41028e-05
Palm3	-2.85677	6.21755e-08
Tmem35	-2.8471	0.00770402
Bmp1	-2.80255	6.6721e-05
Gabra5	-2.79914	0.000201257
Fermt3	-2.78842	0.0469563
Sorcs3	-2.78021	0.00384847
Myl9	-2.72986	0.00119734
Sytl2	-2.71713	3.89812e-13
Rph3a	-2.70738	1.05811e-08
2410018L13Rik	-2.68909	0.0136803
Pparg	-2.67201	0.000481328
Shank1	-2.65298	7.08888e-05
Kazald1	-2.65094	2.52582e-08
Copz2	-2.63634	0.000449319
Mctp1	-2.62363	1.29225e-05
2300005B03Rik	-2.56931	3.14696e-05
Chrna7	-2.56405	0.0306962
Trim43a	-2.54281	0.0328034
Vwc2l	-2.53723	0.0105247
Cdr1	-2.53603	1.30867e-12
Pid1	-2.5336	0.0010251
Syt3	-2.52402	0.000441403
Frrs1l	-2.52146	9.14468e-05
Grm8	-2.51034	0.00590409
Fhod3	-2.47162	0.0348085
Epn3	-2.45444	5.78503e-07
Gpnmb	-2.4465	0.0381803
Sphk1	-2.44187	4.16643e-05
Arc	-2.41316	0.00342991
Epyc	-2.39914	0.00444625
Gm10754	-2.38396	0.00116374
Sgcz	-2.37733	0.00174336
Hrasls	-2.37065	0.00249787
Ppm1e	-2.32762	0.000481328
Mbl2	-2.29714	0.0428276
Airn	-2.28807	1.59193e-05
Prss56	-2.25548	0.017654
Atp1a3	-2.24339	1.79955e-06
Slc27a3	-2.21808	0.0126016
Card10	-2.21575	0.0248421
Gm19461	-2.19187	0.0015528
Nr3c2	-2.18808	0.00428776
Prrg1	-2.18618	0.0229171
Spink2	-2.16334	0.00782806
Kcnd3	-2.15539	0.00556361
Scrt1	-2.15128	0.027667
Itgae	-2.14272	0.0457429
1110059M19Rik	-2.12558	0.0188602
9430037G07Rik	-2.11152	0.0118767
Sh3bgr	-2.1078	0.0312498
Dydc2	-2.09124	0.00114825
Lmo1	-2.08326	7.33975e-06
Nfia	-2.08024	2.6337e-08
L3mbtl4	-2.07478	0.0299055
Aprt	-2.06495	7.08988e-07
Decr1	-2.06431	0.00319998
Fhad1	-2.06081	0.0329542
Clrn1	-2.0484	0.000136721
Enpp2	-2.02858	0.00913072
Fgf9	-2.01937	7.94606e-05
Car10	-2.00732	0.00131025
Ust	-2.00426	3.58038e-06
Mest	-1.996	0.00288145
Fxyd1	-1.99587	0.0423495
Ppm1j	-1.99264	0.00445073
Tgm4	-1.97818	0.00984863
AA986860	-1.96491	0.003828
Zfp503	-1.96152	0.025054
Mgst1	-1.9265	0.0121432
Fbxo2	-1.91613	1.23995e-12
D930028M14Rik	-1.90792	1.983e-10
A330050F15Rik	-1.9034	0.00187172
Unc13c	-1.87232	0.0314212
Vamp1	-1.8718	1.23995e-12
Hebp2	-1.86737	6.75266e-05
Nexn	-1.84076	0.0342228
Mylk	-1.83639	0.0412052
Scn8a	-1.83033	7.33975e-06
Rad51	-1.83031	0.0341764
Nek6	-1.82764	1.19177e-10
Pcolce2	-1.81821	4.48979e-10
Cdt1	-1.81799	0.00380787
Tmem229b	-1.80441	5.19133e-08
Pon2	-1.79289	6.14158e-06
Golim4	-1.78824	0.000365261
Dok5	-1.78773	1.45428e-05
Sncb	-1.78619	0.0165654
Tk1	-1.78426	0.0208925
Pctp	-1.77384	0.00902315
Fgf18	-1.77073	0.0483669
Atp2b2	-1.7461	0.0156592
Fam19a1	-1.74451	0.0191274
Glrx	-1.74415	6.22036e-08
Ldhb	-1.73502	4.91708e-17
Kcnc3	-1.73152	0.00855284
Zfp385b	-1.72502	5.50757e-06
Nefh	-1.7248	4.1482e-11
Gng8	-1.70161	3.87013e-05
Ckmt1	-1.69476	3.32785e-09
Vamp8	-1.67435	0.00586258
Gm12191	-1.67326	0.00984863
Tns1	-1.66293	0.00499052
Neto1	-1.65787	0.0346525
Pak3	-1.65121	4.89485e-05
Rcan2	-1.62417	0.000140637
S100b	-1.62086	2.31181e-13
Nrcam	-1.61648	4.96955e-06
Clec2l	-1.61567	5.19133e-08
Adam23	-1.6121	6.1009e-08
Cplx1	-1.60619	6.21899e-22
Pip5kl1	-1.59045	0.00266388
Hyal3	-1.58687	0.0312498
Dbi	-1.58596	4.26343e-07
Ptgr1	-1.57779	6.98314e-05
Fabp3	-1.57482	5.50906e-09
Cgnl1	-1.57279	0.00462973
Net1	-1.55778	0.00613098
Piezo2	-1.55342	0.00837632
Pvrl4	-1.54065	0.00955382
Calml4	-1.53643	0.0156603
Clu	-1.53276	2.96853e-06
Ttc39a	-1.52909	0.00746384
Nefm	-1.52829	1.983e-10
Phyhipl	-1.52259	1.1903e-13
Sulf2	-1.51815	0.0281236
Elmo1	-1.51037	0.0196355
Atp6ap1l	-1.50512	0.00485832
Dbndd1	-1.49806	0.0459457
Omg	-1.49649	0.00139333
Pcp4l1	-1.49245	9.14468e-05
Adam11	-1.4721	0.0226163
2310022A10Rik	-1.4642	0.000854739
Greb1	-1.46381	0.0365797
Dlg2	-1.44547	0.00129909
Capg	-1.44065	0.00390777
Procr	-1.43362	0.0165454
Kcna2	-1.42936	0.00288528
Tyro3	-1.42823	0.014152
Syt12	-1.42276	0.0247516
Fam81a	-1.41645	0.000319546
Fxyd7	-1.4014	0.00116328
Asb13	-1.40106	1.55113e-06
Onecut2	-1.39856	1.37143e-07
Hrsp12	-1.39692	4.48979e-10
Nefl	-1.38758	9.9749e-11
Acsl6	-1.3859	9.10762e-05
A330102I10Rik	-1.38013	0.00217303
Gas2l3	-1.37844	0.0200689
Abcg2	-1.37611	0.000240633
Gsta4	-1.36593	0.0286596
Adk	-1.36535	1.64874e-06
Syt2	-1.36228	0.0337779
Gamt	-1.35506	2.82511e-06
D130009I18Rik	-1.35104	0.000481836
Scn1b	-1.347	1.27715e-14
Agbl4	-1.33716	0.0483162
Kitl	-1.3322	0.00274407
Rell2	-1.32722	2.93705e-09
St3gal5	-1.32507	0.000624305
Kcnip4	-1.32238	0.0121602
Mettl21d	-1.32173	0.00557232
Adarb1	-1.31734	0.000429784
Tspan12	-1.31106	0.03344
Dusp15	-1.30386	0.00563587
Nat8l	-1.30088	2.07237e-09
1190002N15Rik	-1.29211	0.00873349
Cpne6	-1.29102	0.000100139
Slc9a3r2	-1.28918	0.0039695
Gpr153	-1.2811	0.0140545
Fgf12	-1.26575	1.19899e-05
Alad	-1.25779	0.000329854
Cntnap1	-1.23485	0.0026093
Sord	-1.22622	0.000166024
Tuba4a	-1.22543	0.000208793
Bace2	-1.22224	0.0117301
A330041J22Rik	-1.21983	0.041285
Fndc4	-1.2167	0.0163759
Tmem25	-1.20715	7.36408e-11
Lrrc49	-1.20657	1.59291e-10
Birc5	-1.20198	0.00687669
Susd2	-1.19185	0.0384057
Thy1	-1.18223	0.000662903
2022-09-04	-1.17773	0.0402026
Fam110b	-1.16851	0.000365261
Ndrg3	-1.16851	3.19734e-05
Dexi	-1.168	1.13322e-07
Csdc2	-1.15559	8.7229e-07
Plxna2	-1.15313	0.0382758
Fermt2	-1.14191	1.93761e-05
Cacna2d3	-1.13629	0.0208925
4930506C21Rik	-1.13045	0.0443845
Cdkn3	-1.12389	0.00382423
Ankrd29	-1.11789	0.0309159
Bet3l	-1.11349	0.00396081
Hbq1b	-1.11312	0.0413367
Ano3	-1.09972	0.0495575
Ank1	-1.09416	0.000936674
Fam57b	-1.09359	1.77345e-06
Zfp385a	-1.08033	0.0381133
Plekho1	-1.07818	0.00303439
Bckdhb	-1.07507	2.98777e-05
Myh10	-1.07249	0.00701567
Cntnap2	-1.07128	0.00737962
Nudt7	-1.05951	0.0253016
Cds1	-1.04505	0.000239892
Fhl1	-1.04328	0.000252452
Fkbpl	-1.0414	0.000776597
Sesn3	-1.03342	0.0192993
Gm14322	-1.03008	0.021648
Mark1	-1.02886	0.000507643
Gas6	-1.02002	7.94606e-05
Tbrg4	-1.01811	0.00927618
Kctd17	-1.01404	5.67465e-07
Khk	-1.01183	0.00837749
Khdrbs3	-1.0037	1.34196e-05
Gcsh	-1.00277	9.44513e-11
C230004F18Rik	-1.00245	0.00146328
Gfra1	-0.982135	0.0489289
Eif1b	-0.975533	2.11108e-08
Msra	-0.97406	1.49683e-06
Impdh1	-0.972526	4.84269e-05
1110008P14Rik	-0.968683	9.62252e-05
Blvrb	-0.924422	0.000441403
Skp1a	-0.922251	4.70354e-05
Maf	-0.922119	0.0102911
Rimkla	-0.914825	0.00122692
Ift27	-0.912533	1.15376e-05
Stard10	-0.907848	3.55025e-07
Hmgb3	-0.905618	0.0187772
Szrd1	-0.9014	0.0128865
Rab3ip	-0.898858	4.37813e-05
Gpr158	-0.898322	0.0125054
Ttc9b	-0.897183	0.000125881
1700020I14Rik	-0.896757	0.000642451
Sytl3	-0.884201	0.00800312
Nkiras1	-0.881656	3.66793e-10
Pacrg	-0.869357	0.0320601
Rab7l1	-0.850014	0.0475121
Ehd3	-0.845944	0.000108888
Blcap	-0.83885	5.40535e-07
Aaed1	-0.833894	0.00193116
Map7d2	-0.827262	0.00321875
Haghl	-0.826915	0.00461715
Pla2g7	-0.825433	0.0384057
Bend6	-0.825093	2.53744e-06
Hmga1	-0.82267	0.00567171
Gar1	-0.821499	0.00952728
Phb	-0.818161	6.52494e-05
Mapk6	-0.816434	0.0062252
Ptplb	-0.814114	0.000117429
Pex5l	-0.813829	0.014414
Grwd1	-0.81214	0.00156849
Deb1	-0.809719	0.00330185
Gmpr	-0.809407	0.000370048
Trim9	-0.805959	0.0331051
Dclk1	-0.805261	0.00251952
Arhgef25	-0.803714	0.0039478
Iffo1	-0.800457	0.0186777
Dffa	-0.790621	0.000228032
Pak1ip1	-0.790342	0.000658783
Kcnq2	-0.785016	0.0419594
Dtnb	-0.782982	0.00452158
Itgb1bp1	-0.782713	0.00143583
Uap1	-0.775425	0.00106148
Fbxo31	-0.7696	6.17704e-05
Ndufaf5	-0.766487	1.40526e-06
Tmem230	-0.766443	2.3208e-06
Cnst	-0.765	0.00388681
Slc44a1	-0.758821	0.0005358
Arf2	-0.75656	0.0328034
Arl4a	-0.749782	0.0470328
St3gal2	-0.74655	0.0236042
Enho	-0.743509	0.00746384
Ifitm10	-0.742603	0.00730159
Slc25a33	-0.736655	0.000826216
Lhfpl4	-0.733904	0.000446422
Pak1	-0.730833	0.000776597
Naa38	-0.7305	0.0208925
Strbp	-0.726633	0.000831675
Ttc39c	-0.724928	0.000479339
E2f6	-0.724009	6.63306e-05
Polr3g	-0.723122	0.00617289
Lynx1	-0.716921	5.71629e-07
Ndufa4	-0.716698	0.00213952
Paqr9	-0.714708	0.00695777
Tomm7	-0.714175	0.00826438
Fam213b	-0.713983	0.00180933
Pbx4	-0.710953	0.0363452
Snrpd1	-0.708216	0.000336131
Taf12	-0.707863	0.012471
Zcchc17	-0.706797	1.71025e-08
Arl16	-0.702736	0.00023939
Camta2	-0.700545	0.00755939
Atp5k	-0.700024	0.00218752
Hsf4	-0.697751	0.0102857
Cox5a	-0.692651	8.28e-05
Ssx2ip	-0.690282	0.00485382
Cdk2ap1	-0.690265	1.42543e-05
Pnkd	-0.688183	0.00128902
Kcnip3	-0.685227	0.0367274
Ccdc92	-0.684862	2.01204e-08
A830018L16Rik	-0.683917	0.0461091
Ndufa1	-0.68244	0.00248755
Aamdc	-0.674109	0.00298003
Ckb	-0.674067	3.68897e-05
Camk2n2	-0.665846	0.000210977
Tmem243	-0.660033	0.0255687
Ccdc136	-0.658931	1.15376e-05
Peli1	-0.656467	0.0230486
Scp2	-0.650884	8.36066e-05
Rrp8	-0.650172	0.0178091
Mapre3	-0.649228	0.000125881
Snx7	-0.647271	0.00702072
Atp6v1g2	-0.646977	9.49576e-06
Tsc22d3	-0.645842	0.000125881
Map1lc3b	-0.644102	5.16692e-12
Nucks1	-0.643981	5.9466e-05
Sh3glb2	-0.642806	2.20654e-06
Cox17	-0.637511	0.00241945
Smim12	-0.635311	9.10805e-05
Wdr73	-0.634866	0.0326062
Sephs2	-0.632212	0.0489289
Mrpl42	-0.632185	0.005521
2700094K13Rik	-0.631308	0.0167862
Dnm1	-0.6312	0.0406479
Prdx5	-0.631175	0.000100139
Snrpa1	-0.631	0.000221178
Nudt9	-0.628568	0.00118446
Ppa1	-0.627703	6.65565e-07
Rgs7	-0.62719	0.0347736
Mnf1	-0.622512	0.00190671
2310008H09Rik	-0.616711	0.00031276
Rltpr	-0.615663	0.000365261
Them6	-0.609825	0.0154899
Twf2	-0.609006	0.0174587
Cox7a2	-0.607103	0.0169805
2410004B18Rik	-0.605019	0.0343025
Rbfox1	-0.60404	0.00143502
Fth1	-0.60329	0.0348085
Snhg6	-0.602455	0.0402685
Atg5	-0.600981	0.000208645
Trmt61b	-0.599296	0.0495935
Esd	-0.598216	0.0129781
Slc35a4	-0.596962	0.0188602
Atp2b1	-0.595628	0.0272988
Timm10b	-0.593292	0.00427671
Blvra	-0.592856	0.0356499
Mthfsd	-0.592793	0.0014047
Pvt1	-0.592301	0.0427001
Glrb	-0.592094	0.0152199
Tppp3	-0.590652	0.000604795
Rnf157	-0.59029	0.0258631
Cabp1	-0.587893	0.0461054
Drosha	-0.587052	0.0115717
Fars2	-0.586754	0.00758918
Timm8a1	-0.585815	0.0495935
Luzp1	-0.585504	0.0358201
Tmem56	-0.585037	0.0432042
Diras1	-0.58256	0.0384043
Rexo2	-0.581112	0.0014584
Fam50a	-0.580672	0.001926
Atpaf1	-0.57931	0.02898
D19Bwg1357e	-0.579007	0.00425277
Rab11fip5	-0.57787	0.00782231
Arl3	-0.57632	0.000823437
Isca1	-0.575152	2.57833e-06
1110007C09Rik	-0.573645	0.0328431
Eef1b2	-0.570266	6.75266e-05
Clybl	-0.569367	0.0121602
Pex19	-0.569128	0.00671081
Ndufa10	-0.567716	2.89066e-08
Chchd7	-0.567687	0.0320557
Hsdl2	-0.562568	0.00130159
Ccdc104	-0.561055	0.00786138
Letmd1	-0.560472	7.59204e-05
Cmc2	-0.560118	0.0183592
Mxra7	-0.559279	0.0375533
Emg1	-0.557659	0.0229787
Snrnp25	-0.555866	0.00455861
Cadm3	-0.555445	0.0406356
Pin1	-0.553224	0.00419192
Snap25	-0.553019	0.000471959
Tango2	-0.551512	0.000136839
Phf5a	-0.54996	0.000147211
Shfm1	-0.549809	0.0324063
Ccdc41	-0.549523	0.0276145
Got1	-0.547295	0.0210806
Tmem11	-0.54641	0.0106884
Pno1	-0.546195	0.00120726
Ttc9	-0.546174	0.00808549
Stau2	-0.545794	0.000604795
Cep19	-0.544479	0.0106899
Srp9	-0.544426	0.00510051
Crcp	-0.544014	0.0028259
Lsm6	-0.543957	0.0128646
Dtd1	-0.543437	0.000776597
Gpatch4	-0.541442	0.0299055
Pin4	-0.538198	0.0405838
Gmds	-0.537073	0.00586127
Gsto1	-0.535696	0.00732873
Ndufv2	-0.533605	0.000874308
Hsd17b10	-0.533554	0.0017692
Myeov2	-0.533465	0.0352284
Snrpc	-0.531442	0.0219425
Pet100	-0.530976	0.0275394
3110043O21Rik	-0.530832	0.00782437
Ap1ar	-0.526973	0.0010128
Emc9	-0.524664	0.0108081
Stk39	-0.524174	0.0272453
Nip7	-0.517143	0.0431514
Dcun1d2	-0.516829	0.0277994
Acot13	-0.516052	0.00717329
Eif4e2	-0.515801	0.0271697
Txn1	-0.515239	0.0248067
Ndufa5	-0.513919	0.0321015
Mkks	-0.513518	0.0112626
Abhd10	-0.512663	0.0308643
Mrpl18	-0.511741	0.0188362
Mrps17	-0.51096	0.00854675
Gm2382	-0.510926	0.0384788
Cend1	-0.510654	0.0015528
Hdac3	-0.51044	0.00041566
Tusc2	-0.510122	7.15511e-05
Mrpl37	-0.508634	0.00156849
Rnf149	-0.508366	0.00786138
Park7	-0.508365	6.69035e-05
Ndufb10	-0.507541	0.00177123
Lancl1	-0.507436	0.00111361
Rpl7l1	-0.506081	0.00513601
Fech	-0.503952	0.00837749
Auh	-0.502757	0.000370133
Lypla1	-0.49725	0.0208035
Pdk3	-0.497007	0.0206044
Mettl1	-0.496672	0.0128646
Eny2	-0.491806	0.0179207
Vapb	-0.491621	0.000596202
Rnf208	-0.491544	0.0251546
Snx3	-0.489437	0.00413743
Pim3	-0.488428	0.0491752
Acbd4	-0.48817	0.0483757
Bod1	-0.488093	3.88223e-05
Cox14	-0.487923	0.017363
Pfdn2	-0.487726	0.0138992
Lamtor2	-0.485507	0.00372005
Rpp30	-0.483745	0.0353815
Sfxn3	-0.482891	0.00995637
Spg21	-0.482019	0.0107049
Timp2	-0.479028	0.048444
Eif4e	-0.477383	0.0172517
Fbxo44	-0.477297	0.00252862
Ap3s2	-0.475764	0.00174714
Acbd6	-0.473897	0.0116273
Atp5h	-0.471816	0.00151948
Atp6v1c1	-0.471635	8.36066e-05
Sec11c	-0.466487	0.03085
Ttc1	-0.466448	0.00081947
Lamtor1	-0.4659	0.00221558
Pfdn1	-0.465142	0.0104116
Nudt5	-0.464613	0.0381133
Ino80e	-0.464497	0.0115127
Iqsec2	-0.463109	0.0262901
Preb	-0.461768	0.00508943
Mrps22	-0.460311	0.0196355
Pdcd6	-0.459653	0.00884921
Mpp1	-0.458528	0.0300558
Fopnl	-0.457281	0.0107749
Tpgs2	-0.455833	0.0216494
Mrto4	-0.455773	0.0162252
Ndel1	-0.454713	0.000945423
Ift20	-0.454326	0.0476311
1500011K16Rik	-0.454218	0.0175328
Uck2	-0.454127	0.0484904
Urm1	-0.453753	0.00477572
Nans	-0.452837	0.0216301
Grsf1	-0.450463	0.00102951
Cisd1	-0.450216	0.00373614
Taf13	-0.446593	0.0149798
Slc25a3	-0.446322	1.77923e-05
Mrpl28	-0.445644	0.00203741
Urod	-0.445051	0.00513601
Seh1l	-0.444095	0.0332939
U2af1	-0.441497	0.00758211
Dus1l	-0.44065	0.0332939
Mrpl51	-0.438745	0.0124552
Chchd3	-0.437649	0.0295318
Mrps14	-0.437195	0.0480778
2210016L21Rik	-0.436424	0.000554793
Mdh1	-0.435452	0.00186776
Gstz1	-0.43392	0.0106475
Srm	-0.433227	0.0165236
Atp5o	-0.433048	0.000314467
Kctd6	-0.430833	0.041285
Wdr77	-0.42899	0.0413138
Swi5	-0.425531	0.0245013
Psmb7	-0.424367	9.34838e-05
Hdhd2	-0.424089	0.0312498
Mrpl13	-0.421712	0.0104226
Rsl24d1	-0.421091	0.00192304
Phpt1	-0.41982	0.0167139
Pomp	-0.419492	0.00164755
Suds3	-0.418889	0.0435506
Atp5c1	-0.41875	0.0089467
2700029M09Rik	-0.418476	0.0384057
Eif2b4	-0.418423	0.00326206
Txndc17	-0.416763	0.0339703
Ndufa9	-0.416237	0.00798043
Prdx3	-0.416055	0.00203741
Gabarapl1	-0.415998	0.00737962
Polr2g	-0.415895	0.0279917
Mpc2	-0.414042	0.0247516
Ndufb3	-0.413372	0.015621
Pdrg1	-0.413012	0.0372268
Ppp3ca	-0.411869	0.0461687
Sdhc	-0.411855	0.00266388
Rpl5	-0.410983	0.0191274
Nars	-0.410506	0.00283874
Mdh2	-0.408882	7.08808e-05
Guk1	-0.405595	0.018399
1110004F10Rik	-0.40483	0.00758211
Armcx1	-0.40363	0.0116273
Atp5j2	-0.402296	0.0447329
Ublcp1	-0.401109	0.0491359
Nudt4	-0.400908	0.00935949
Nsfl1c	-0.400858	0.0154203
Erh	-0.400304	0.03542
Nudc	-0.399722	0.00225421
Rtn2	-0.397353	0.0270836
Cox5b	-0.397013	0.0388016
Vps26a	-0.39588	0.0194005
Iscu	-0.395515	0.0330018
Timm23	-0.392671	0.0358348
Denr	-0.392637	0.0346525
Ube2k	-0.390127	0.0482894
Mapk10	-0.389994	0.0251811
Dlat	-0.389101	0.00715224
Mrpl39	-0.388743	0.0384057
Rab3a	-0.387653	0.00808666
Snf8	-0.387403	0.0102381
Sdhd	-0.386971	0.0205818
Mrps12	-0.386831	0.0471128
Vps4a	-0.384931	0.00103777
Dpcd	-0.384746	0.0195051
Suclg1	-0.382766	0.00127244
Psmg3	-0.382633	0.0187847
Rab24	-0.382107	0.0102788
Nudt3	-0.381726	0.0223212
Uqcrfs1	-0.380652	0.00657497
Grpel1	-0.378722	0.0121642
Nt5m	-0.378174	0.0358201
Cltb	-0.376811	0.00167868
Cnbp	-0.375556	0.00181316
Rnf41	-0.375322	0.0305509
Naca	-0.374976	0.0253947
Ube2e2	-0.374036	0.0272453
Ccndbp1	-0.373194	0.0091839
Rpp14	-0.369981	0.0490919
Ndufs7	-0.36927	0.0127306
Mrpl48	-0.367297	0.00782806
Cuta	-0.366999	0.0336566
BC005624	-0.365975	0.00736071
Sirt2	-0.364717	0.00382942
Med9	-0.363601	0.013803
Psma5	-0.363006	0.0270193
Pdhb	-0.362694	0.0159825
Cox4i1	-0.361567	0.0152037
Ran	-0.361289	0.0031832
Tpd52l2	-0.35881	0.010985
Wdr12	-0.358758	0.0145326
Ndufs3	-0.358013	0.00865692
Tsnax	-0.357148	0.0139158
C1qbp	-0.349914	0.0175979
Mtch2	-0.348116	0.0381962
Zfp706	-0.346665	0.00673831
Mrps18a	-0.345929	0.022571
Clns1a	-0.344185	0.0188602
H2-Ke2	-0.343516	0.0248519
Mrpl15	-0.339759	0.0348085
Dnajb6	-0.339466	0.028604
Sucla2	-0.33887	0.0262821
Ptp4a2	-0.338002	0.0252742
Ubxn1	-0.335856	0.0374022
2510003E04Rik	-0.335448	0.0382289
Ica1	-0.332389	0.0436221
Slc25a51	-0.331683	0.0483669
Eif2b1	-0.331155	0.0492543
Ufc1	-0.330839	0.0376623
Calm1	-0.329489	0.000339061
Yif1a	-0.328865	0.0225534
Impa1	-0.327543	0.0251197
Vps25	-0.323827	0.0178254
Psma2	-0.320077	0.0387065
Psmc4	-0.319152	0.00810161
Ndfip2	-0.319085	0.00261909
Ywhag	-0.3181	0.0262412
Psmd11	-0.317622	0.0492543
Itpa	-0.317539	0.0230095
Atp6v1d	-0.314065	0.0172278
Uqcrc1	-0.307531	0.0326669
Timm17a	-0.299801	0.0297407
Ube2n	-0.296278	0.0172278
Mrpl4	-0.292952	0.0455615
Cdc123	-0.287968	0.0230855
Slc25a4	-0.281904	0.00678581
Dctn3	-0.281851	0.0190813
Ahsa1	-0.278786	0.020376
Rbx1	-0.276058	0.0473997
Aktip	-0.265388	0.0475121

## Sheet: C8_10
Gene Symbol	log2 Fold Change	Adjusted P-Value
Mfng	24.5153	5.04394e-47
Chrnb3	9.74427	1.30867e-12
Car8	9.53966	1.8561e-06
Trpa1	9.05396	2.9882e-25
Chrnb4	8.26659	9.443e-06
Mfap5	8.19924	0.000525684
Slc5a7	7.9322	1.04755e-07
Chrna3	7.32704	0.000100139
Fgg	6.64535	0.000448721
Chrna6	6.51157	4.25053e-07
C530044C16Rik	6.08323	4.44584e-11
Mrgprx1	6.00867	0.000272865
Gm13582	5.92315	3.91928e-06
Rgs8	5.7724	4.1216e-09
2610018G03Rik	5.56586	0.000103038
Smpd5	5.44779	6.4387e-11
Bsph1	5.39267	0.0379492
Tgfbi	5.37579	0.000271827
Sectm1b	5.08784	9.98265e-07
Stra6	4.91716	0.0123831
Fermt1	4.83938	1.35944e-05
Gal	4.77591	1.58637e-07
Col6a2	4.71627	0.0277629
Tcfl5	4.68939	9.21058e-07
Celf6	4.62065	2.31258e-10
Ptpru	4.54886	0.00646906
Dmrtb1	4.50096	0.00348423
Slc6a19	4.48487	0.0181542
Ssc5d	4.46488	8.89584e-06
Rarres1	4.45028	0.00148169
Ripk3	4.41532	0.0048019
Gpr116	4.38639	0.043084
Nell1	4.35291	0.00500895
Esr2	4.35006	0.0249755
Morc1	4.34685	8.36237e-06
Fxyd6	4.27642	0.00107531
Rhox5	4.26563	0.00397438
Neurl1b	4.2582	0.00809136
Calcb	4.17699	1.1874e-05
Trpv1	4.1708	1.54196e-12
Htr5b	4.13764	0.0244623
Car12	4.13681	3.05053e-05
Gabra3	4.1101	0.0117301
Trerf1	4.10811	0.00669685
Tac1	4.10063	2.93705e-09
Lpar1	4.07979	0.000583356
Unc5a	3.98441	0.00379715
Car9	3.97406	0.0074495
Mal2	3.9541	2.68451e-10
Bub1	3.91899	0.0125871
Cadps2	3.86305	0.00191603
1600029O15Rik	3.86284	4.03438e-05
Cib4	3.83302	0.00378432
Gsg1l	3.81932	0.0075552
Npy1r	3.81311	6.69887e-05
Vdr	3.81225	2.54345e-05
Icam2	3.77427	0.0214858
Zfp808	3.76573	0.000824035
4833428L15Rik	3.72167	0.000606632
Dact2	3.70617	0.0267966
Phf19	3.69583	0.0287862
Il21	3.68119	0.0460353
Iqca	3.65599	0.0250395
Stk32a	3.646	8.6968e-08
Ak4	3.62025	0.00186673
St3gal4	3.61606	3.59863e-08
Dkkl1	3.54493	0.00358427
Gfra3	3.51779	0.00131798
Kcnk3	3.4846	0.000126741
Rgs4	3.4767	1.54196e-12
Cartpt	3.44918	9.34838e-05
4930480K15Rik	3.43114	0.0092253
Gm9199	3.43079	0.0356499
Cyp4b1	3.42675	0.0384788
Adra2a	3.39907	0.000120861
Cacna1e	3.3737	0.000219408
D430019H16Rik	3.3696	6.98314e-05
Fmo5	3.36375	2.82511e-06
Kcnk13	3.34562	0.0312498
Aqp1	3.31291	0.00317041
Pcdh11x	3.29971	0.037714
Asb18	3.27142	0.0339245
Gpr160	3.27031	0.00508943
Pappa	3.26956	0.00984863
Ldb2	3.25047	0.000392678
Ccdc114	3.20592	0.0121383
A3galt2	3.20386	0.0357997
Gm11110	3.18463	0.0105378
Fbxl7	3.16497	0.00156849
Steap3	3.15626	5.78503e-07
Adrbk2	3.12465	0.00506082
Zcchc12	3.12177	0.0353977
Frzb	3.11346	0.00393312
Gldc	3.11311	0.0284174
B3gnt6	3.11282	0.0378925
Aim1	3.08942	0.00263998
Atp4a	3.08908	0.0354311
Rgs14	3.05981	0.00550848
Thbd	3.02833	0.00188889
Casp1	2.99131	0.00808549
Shisa6	2.98047	0.0252964
Avpr1a	2.96843	0.000195206
Kcnh6	2.95178	6.08783e-07
Fblim1	2.94456	0.00159099
Tpm2	2.9429	0.000480787
Kcng2	2.92041	0.00992621
4930581F22Rik	2.91172	0.047702
N4bp2	2.90349	0.0252964
Foxo6	2.84607	0.00167868
Slc16a3	2.84411	0.00538787
Olfr1033	2.83986	0.0115949
Timp1	2.83623	3.1169e-06
Adh7	2.80578	0.00116798
Zmat4	2.7414	0.00566131
Gnat1	2.73365	0.0413367
Atp2b4	2.72352	6.0241e-09
Trp53i11	2.70544	0.020862
Acot11	2.69707	0.000413396
Kcnmb1	2.67209	1.02905e-05
Sort1	2.66709	0.0135605
Tlr4	2.66601	0.00599712
B230216N24Rik	2.64647	0.000168942
Tmem158	2.63959	5.45347e-09
Islr2	2.63274	0.000999541
Gpr68	2.62842	0.0106965
C430002N11Rik	2.62603	0.0291456
Flt3l	2.60965	4.84269e-05
Cercam	2.58657	0.0300883
Zdhhc12	2.58064	3.0675e-05
Art3	2.57838	0.000503911
Lyn	2.57028	0.00167868
Rasgrp1	2.56955	0.00631523
Gstm2	2.56303	0.000945259
Lig1	2.52654	1.05811e-08
Sv2a	2.50713	0.000213388
Ryr1	2.50404	0.0408995
Disc1	2.49088	0.00912502
Tnfrsf11a	2.46383	0.0455266
Atp8b3	2.45513	0.0148188
Rgs17	2.44001	5.25137e-05
Bcl11a	2.43274	0.0106965
Ppapdc1a	2.42786	0.0207526
Tspan8	2.41265	0.0206044
Ankrd44	2.40737	0.00580101
Gm3414	2.40161	0.0269742
Gm8773	2.39414	0.00356615
Pdia5	2.38809	6.23838e-06
Tceal5	2.36707	0.003828
Gpr35	2.35489	0.000763713
Pygl	2.35456	0.0384788
Lgals1	2.34343	6.452e-07
Creb3l4	2.33462	0.0339245
Nudt17	2.33203	0.000218159
Aldh1a3	2.31559	0.0295328
Bcor	2.28784	0.0354311
Filip1l	2.28283	0.0206044
Hrh1	2.28032	0.0419575
Pdlim2	2.26244	0.0335407
Fam222a	2.25836	0.0356972
Rex2	2.25233	0.0075552
Armcx4	2.24307	0.00100405
Fam89a	2.23678	9.27263e-06
Cnih2	2.22753	4.5227e-09
Ifi203	2.22206	0.0111047
Rasgef1b	2.20291	0.00617289
Mgat5b	2.20261	0.000558047
Ddah1	2.20088	4.26489e-16
Scube1	2.19881	0.0364499
Nxn	2.17226	3.32313e-07
2610305D13Rik	2.16472	0.00622351
Pde8a	2.11869	0.00486456
Plxna3	2.09795	0.0311065
Gm16702	2.09282	0.00468749
Ngb	2.07295	0.0332603
Slc10a6	2.07032	0.00455861
Cdh13	2.06768	0.00129909
Cacna2d2	2.06702	0.00317041
Syt16	2.06259	0.025925
Gria1	2.06184	0.016933
Grin3a	2.05936	0.000214445
2210039B01Rik	2.05245	0.0249592
As3mt	2.05179	0.0127185
Psrc1	2.03612	0.0485691
Gpsm3	2.02575	3.14696e-05
BC028528	2.01702	0.0107885
Stac	2.00959	0.00258907
5330417C22Rik	1.99696	2.90356e-05
Klhdc8a	1.98931	0.0375301
Emp3	1.98521	1.63905e-05
Adcyap1	1.96738	0.00736071
Phf16	1.95698	0.0372268
Slc16a2	1.95648	0.000157282
Calca	1.94407	0.000275936
Pcdh19	1.93857	0.0483669
Camk2n1	1.93598	1.13646e-06
Kcnc2	1.93542	0.00717329
Abcc4	1.92994	1.62081e-10
Pde10a	1.91054	0.00480209
Hdac7	1.90735	0.0431577
Gm2694	1.90652	0.0219534
Prorsd1	1.90589	0.00407218
Stom	1.89923	0.024571
Ppfibp2	1.89797	0.0151557
Camk2a	1.89633	0.0014274
4930413F20Rik	1.89413	0.0153061
Il13ra1	1.89152	4.25155e-06
Plxnd1	1.88948	0.0121593
Dnmt3l	1.88879	0.0484904
Ptchd1	1.88621	0.0026093
A730017C20Rik	1.88322	0.0014047
Sp6	1.87159	0.0107885
Akap7	1.86978	0.000216361
Nptxr	1.86621	0.000277007
Hist1h2ac	1.86131	6.57665e-05
Trib3	1.86121	4.4882e-05
Il17ra	1.85449	0.0295109
Brpf3	1.81723	0.0107049
Hsd3b7	1.81667	0.00480128
Scn11a	1.78812	0.00453552
Gpx3	1.77689	0.000939179
Smarca5-ps	1.77083	0.00142955
Zfp575	1.76972	0.00956547
Gm12709	1.76148	0.000320917
Pcdhgc3	1.76095	0.00353039
Dgkg	1.74762	0.00205403
Zfp423	1.73186	3.68936e-06
Pkn1	1.72964	0.000845303
Litaf	1.71002	1.942e-06
Ifi27l2a	1.70384	0.0412052
Pam	1.70301	3.05809e-07
Sox4	1.69326	0.00102921
H2-K1	1.68672	0.000927716
Cmbl	1.68537	0.0187772
Rasa4	1.68399	0.00263096
Kcnk2	1.68219	0.00517182
Slc6a6	1.68118	0.027667
Ecm1	1.67149	0.00244823
Trim25	1.66947	0.00701073
Sdc3	1.6623	9.52186e-05
Arvcf	1.66164	9.59973e-05
Dynlt1a	1.64804	0.0187772
Tmem67	1.64089	0.0291652
Lck	1.64012	0.005521
Fxyd2	1.62687	0.000453793
Trabd2b	1.62605	0.0307643
Lamb1	1.61833	0.0374353
Trim34a	1.61221	0.0327935
Sirpa	1.61086	0.00731031
Adcy7	1.60955	0.0252964
Insm2	1.60865	2.5502e-05
Serhl	1.60047	0.0281865
Cyb561	1.59251	3.18437e-17
Spint2	1.59231	0.0305509
Unc13b	1.58507	0.0205886
Chd5	1.58341	0.0144287
Isyna1	1.58235	0.00143583
Acta1	1.58173	0.000444085
Prkg2	1.56845	0.00763827
Ift122	1.55543	0.00149939
Radil	1.54602	0.0408929
Slc37a1	1.52939	0.00796244
Arxes1	1.52808	0.000131204
Qpct	1.52148	0.0205818
Phf11b	1.52145	0.0154025
Fam189a2	1.51506	0.0429205
Plxnc1	1.51398	0.00172047
Auts2	1.50825	0.0195536
Syt1	1.50729	0.000189834
Syt9	1.50631	0.000256893
C1qtnf7	1.50295	0.0446584
Map3k1	1.50258	0.000994644
Fads1	1.49551	0.000164305
Slc25a24	1.49016	0.046421
Mapk13	1.47988	0.00662536
Parp9	1.47349	0.0461091
Boc	1.47105	0.0381962
Ndrg2	1.47093	0.00768257
Tspan15	1.47014	0.00563205
Grb10	1.46623	0.0169961
Ngfrap1	1.46598	9.11223e-08
Prdm8	1.45446	0.0427292
Fstl3	1.45397	0.0251811
Lcorl	1.45327	7.74737e-05
Zbtb42	1.44561	0.033295
Psme1	1.44197	0.00057205
Ctbp2	1.44141	0.0188949
Syt5	1.44096	0.000147211
Amigo2	1.43116	0.0117047
Zbtb8a	1.42595	0.0367274
Vim	1.41669	0.00258907
Cdkn1b	1.41646	4.84158e-06
Ikzf2	1.41548	0.025783
Ier2	1.41301	0.00862809
2810454H06Rik	1.41121	0.0383679
Il4ra	1.40872	0.00025056
Dgkh	1.40607	2.36883e-07
Tmem229a	1.40092	0.00240959
Arxes2	1.40075	0.000125881
Kif13a	1.40052	0.00717329
Syngr2	1.39284	0.000620371
Etl4	1.39179	0.00270627
Celf4	1.38551	3.87837e-13
Gpr146	1.38551	0.0179048
Chst8	1.38182	0.0294391
Naf1	1.37919	0.0182026
Uvssa	1.37595	0.034595
Fscn1	1.37449	0.00407414
Tceal8	1.36232	0.0495935
Dusp26	1.35859	0.00269812
Ndrg1	1.35811	0.0377493
Ccdc40	1.35549	0.0107517
Plekho2	1.35275	0.000114414
Lime1	1.34775	0.0271751
Lxn	1.34399	0.0149642
Zfhx2	1.33502	0.016774
Wdr6	1.31917	0.00220209
Tmed1	1.31493	0.0116524
Wipf1	1.31336	0.000506649
Itga3	1.31297	0.000201257
Slc22a15	1.31107	0.00220209
Sp4	1.31085	0.0328034
Pgap3	1.30813	0.00379196
Pcbd1	1.30505	1.83291e-06
Dtx4	1.30462	0.0390793
Zmat1	1.30228	0.00561735
Syt7	1.30087	0.012036
Slc7a14	1.29545	3.85208e-05
Cpne2	1.29427	5.93239e-06
Ctdspl	1.2912	0.0105247
Pld5	1.28408	0.00454889
Fads3	1.28365	0.00480552
Tmem140	1.28262	0.0219534
Samd4	1.28097	0.027667
Arl10	1.27836	0.0192504
Cacna1c	1.26901	0.0106475
Tmem176a	1.26741	0.000604795
H2-D1	1.26469	2.03676e-06
Taf4a	1.26364	0.0231194
Dusp16	1.26078	7.94606e-05
Marcks	1.25415	0.000417718
LOC100504703	1.24798	0.0194069
Scg2	1.24381	0.00190671
Myd88	1.24082	0.000650956
Rab27a	1.23602	0.0138601
H2-M3	1.23553	0.0309064
Pgm2l1	1.22846	5.50906e-09
Arhgef28	1.22163	0.00131798
Scap	1.21711	1.94155e-05
Tmeff1	1.21645	2.17166e-06
Nck2	1.21419	0.0346684
Scn3b	1.21024	0.0129869
H2-L	1.20904	0.00798118
6330403K07Rik	1.20269	0.00436216
Fasn	1.19948	0.000229947
Phf21a	1.1984	0.0466655
Dpy19l1	1.19555	0.00241945
Plcxd3	1.19142	0.0295328
Cacna2d1	1.18269	1.434e-07
Tshz3	1.18029	0.00820569
Ctnnd2	1.17952	4.34694e-08
Lrrtm2	1.17697	0.00854675
Casz1	1.17544	0.0262821
Dapk1	1.16531	0.0158907
Ccdc82	1.16468	0.000308558
L1cam	1.16238	4.89485e-05
Slc35g2	1.16038	0.0006633
Ncoa2	1.15893	0.00755939
Golm1	1.15816	0.0250318
Hltf	1.1576	0.0147128
Gng4	1.15615	0.0249755
Dgkz	1.15587	0.000115696
Mfsd10	1.15495	0.00298611
Naglu	1.15381	0.0154418
Runx1	1.15214	0.0361361
Gusb	1.14886	0.000271161
Ube2ql1	1.14638	2.56475e-06
Pmp22	1.14444	0.000664994
Sema4d	1.14418	0.000541312
Astn1	1.14406	0.0191274
2510009E07Rik	1.14329	5.31001e-07
Phf12	1.1429	0.015621
Shkbp1	1.14278	0.0107029
Ganc	1.14197	0.0243505
Slc29a4	1.13899	0.0100196
Ptprn	1.13683	1.13322e-07
Nptx2	1.13442	0.00292705
Arnt	1.1339	0.0137152
Slc35d1	1.13173	0.0443908
Hcn3	1.12875	0.0147128
Tmem164	1.12831	0.00253444
Exoc6b	1.12784	5.2039e-07
Phf14	1.12534	0.000298862
Myadm	1.12502	0.000845718
Ncam1	1.12354	0.00768653
Cpne3	1.12212	0.0121383
Mpdz	1.12112	0.013603
Rcan3	1.11743	2.91355e-05
Apod	1.11741	0.00627155
Smarca1	1.11723	0.025783
Ppap2c	1.11686	0.0208032
Tmem14c	1.11651	3.63934e-05
Tspan6	1.11203	0.00529808
Klhl29	1.10883	0.00346297
Cnp	1.10876	0.000753347
Gucy1a2	1.1084	0.0104116
Gm5523	1.1034	0.0145326
Cyfip2	1.10005	1.94065e-10
Erlin2	1.09938	0.0495221
Angptl2	1.09668	0.0178395
Dnmt3a	1.09645	0.0301586
Trdmt1	1.09138	0.0295109
Ralgps2	1.09021	6.6285e-05
Ckap4	1.07753	0.0289656
Irf9	1.07467	0.0033956
Ass1	1.07015	0.0107885
Chd3	1.06931	1.23995e-12
Slc7a4	1.067	0.0281865
Ctdsp2	1.06605	0.0269742
Gtf3a	1.06246	2.81639e-05
Wdr81	1.05923	0.0305509
Rasa1	1.05812	5.21825e-05
Dgkq	1.05567	0.0365018
Neurl1a	1.05456	0.000481836
Hivep1	1.05366	0.022442
Haus4	1.04886	0.00051946
Sgip1	1.04853	1.01554e-05
Wipi1	1.0484	0.000899453
Cln3	1.04291	0.0210454
8430427H17Rik	1.0405	0.0488385
Dcbld2	1.03916	0.00833312
Phf17	1.03516	0.00957005
Mvp	1.03417	0.00148169
Zfp532	1.03134	0.0411552
Gpr27	1.03024	0.0239871
Cryl1	1.02728	0.000321089
Cds2	1.02683	6.29092e-09
Vat1	1.02588	7.59064e-05
Smad5	1.02337	0.0451053
Arsa	1.02176	0.001926
Lpgat1	1.0216	0.000932281
Tap1	1.02084	0.0181074
Tmem176b	1.01871	0.00330185
Camk2d	1.01419	0.000882527
Ahi1	1.01412	0.00588822
Arhgef1	1.01396	0.00882683
Rev3l	1.0129	0.0250395
Tusc3	1.01177	1.43399e-11
Leprot	1.01111	0.000852768
Shisa5	1.00915	2.71277e-06
Rrbp1	1.00765	0.00119734
9330182L06Rik	1.00293	0.00342991
Tanc1	0.997159	0.00448957
Slc7a5	0.994093	0.00837749
Slc29a3	0.993548	0.0251811
Hes6	0.992506	0.00123668
Sbk1	0.992358	0.0207526
Prdm12	0.9882	0.0136324
Socs2	0.987783	0.00412698
Tle3	0.98625	0.0092253
Zfp40	0.985596	0.0215096
Samd14	0.982815	0.000225263
Tro	0.982731	0.00428776
Sh3kbp1	0.97993	0.00408122
Kctd1	0.978893	0.0268608
Fuca1	0.97811	0.00010132
Mex3d	0.977495	0.00298293
Gsn	0.97222	0.0377493
Rgl2	0.971152	0.00297175
Lpcat3	0.966298	0.00271177
Shf	0.965466	0.00217303
Ophn1	0.964659	0.0492543
Mllt10	0.964235	0.0354596
Gaa	0.961076	0.00651695
Top2b	0.957088	0.00786138
Hist2h3c1	0.956985	0.00395766
Bbc3	0.956398	0.00552713
Ica1l	0.955679	0.00702072
Nrip3	0.951522	9.56327e-05
Ids	0.949155	3.66701e-05
Zc3h6	0.948436	0.0184533
Bcam	0.947255	0.000845718
Ctxn1	0.945212	0.0291456
Fgf13	0.944575	1.942e-06
Zer1	0.942144	0.0230732
Tmed3	0.938295	2.18426e-07
Man1c1	0.938152	0.0248421
Cux1	0.936483	0.00506082
Galnt2	0.935164	0.0465223
Fam134b	0.934133	6.03971e-05
Pfkl	0.93175	0.000939179
Atp1b3	0.929469	4.91845e-08
Fbxl16	0.927351	2.41035e-07
Fkbp1b	0.923345	0.000400776
Slc39a11	0.92273	0.0374353
Dusp8	0.922579	0.00143502
Lgals3bp	0.921511	0.00678813
Cdyl2	0.921251	0.0074495
Rgs3	0.918869	0.0253947
Igf1r	0.917443	0.0398196
Dhcr24	0.915852	0.00182457
Cyp4f16	0.914592	0.030481
Tmem181a	0.91188	0.00360098
Mroh1	0.911051	0.0105869
Mmd	0.910308	0.0236895
Bcdin3d	0.910121	0.0332273
Rcc2	0.907836	0.000119725
Tmem97	0.90651	0.0354235
Tubb2b	0.90512	0.015621
Hyi	0.904961	0.000125881
Hps1	0.903233	0.037109
Slc2a3	0.90015	0.0033956
Ipo8	0.899755	0.000935298
Tram1	0.894835	0.00159755
Pik3ip1	0.893843	0.0377493
Lrp10	0.893454	3.18967e-05
Tcp11l2	0.892667	0.00461715
Ssbp4	0.888291	3.09083e-05
Mcu	0.885579	0.00014854
Srebf2	0.88534	0.000271827
Stox2	0.88368	0.0195051
Slc1a4	0.882389	0.00877486
Gstm1	0.878015	0.000523357
Elmsan1	0.876977	0.0381133
Slc44a2	0.874711	0.00822834
Acvr1	0.873754	0.0393103
Hivep3	0.873503	0.0357886
Ncald	0.87309	0.0372268
Trpv2	0.87102	0.0131949
Rapgef2	0.869047	0.0291456
Syngr3	0.868368	1.65596e-06
Zfp64	0.866232	0.0177104
Prkcdbp	0.866119	0.0412052
Shc1	0.864743	0.00221416
Rnf38	0.864269	0.0020876
St6gal1	0.862653	0.0092253
Pls3	0.861118	6.79944e-05
Pbrm1	0.859535	0.000187787
Jak2	0.855329	0.00959729
Cst6	0.85332	3.04359e-05
Gm13157	0.8521	0.0442718
Serinc5	0.851002	0.0265068
Pcyox1	0.846153	0.00131025
Nudt10	0.845431	0.00116798
Stt3b	0.84517	0.000132589
Ptpn9	0.843982	0.000166934
Unc13a	0.843	0.0246151
Hif1a	0.842933	0.0117725
Elf1	0.839702	0.00760705
Ptprn2	0.83849	0.0142497
Vegfa	0.837436	2.69186e-05
Cpox	0.835076	0.00274461
Serpina3n	0.834237	0.00796244
Wasf2	0.832983	0.0205
H13	0.832599	3.91738e-05
Slc38a10	0.828839	0.00145263
Vash1	0.826228	0.000831675
Hspa2	0.825755	0.0320596
Tspan7	0.825697	2.56475e-06
Xpo1	0.82502	0.00717329
Wdr34	0.823533	0.0499018
Alg9	0.823512	0.00806123
Hmgcr	0.8232	0.0176301
Pisd	0.822352	0.00981366
Dnajc12	0.821113	0.00964201
Epc2	0.818775	0.0439319
Tanc2	0.809393	0.0178395
Zbtb10	0.808446	0.0369067
B3galnt1	0.807281	0.000826216
Sema4f	0.806195	0.00102951
Myt1l	0.805251	0.000229947
C1qtnf1	0.804452	0.0418923
Asphd1	0.80399	0.045723
Ap3s1	0.800034	0.000845327
Rras	0.797266	0.00416172
Nrsn1	0.794402	0.00270627
Fndc3a	0.793367	0.00128522
Ufsp1	0.792957	0.0260846
Rnh1	0.792023	0.0180222
Rims3	0.791555	0.00221416
Ginm1	0.791499	0.024532
Gch1	0.790607	0.0332939
Vcl	0.78995	0.00522065
Reps2	0.788798	0.0267062
Tmem161a	0.788764	0.000481328
Aplp1	0.782952	2.27578e-06
Madd	0.78214	0.00229524
Gpd1l	0.781599	0.00498745
Pou6f1	0.777791	0.0499018
Zzef1	0.77755	0.0482949
Ncoa7	0.777466	5.34113e-06
Ldha	0.776022	7.84853e-05
Wdfy3	0.775594	0.0163569
Kdm5a	0.769506	0.0484904
Stx1a	0.76885	0.0240124
Ubn2	0.764595	0.0243925
Ctnna1	0.764248	0.0178395
Acer3	0.763815	0.0225394
Abca3	0.763594	0.0250395
Ube3a	0.763578	5.2039e-07
Fnbp4	0.763353	0.0452751
Meis3	0.762697	3.58038e-06
Brd1	0.758235	0.0184193
Slc39a6	0.758076	0.0129092
H2afy	0.755151	0.000776597
2022-09-06	0.753383	0.0010128
Bbx	0.750469	0.00845041
Il10rb	0.750243	0.000267646
Tnrc6a	0.748731	0.0376487
Glt25d1	0.748626	0.0291652
Adnp	0.747094	0.00989885
Prrc2b	0.742237	0.0214009
Cers4	0.737365	0.00342991
Ppfia2	0.735612	0.00550848
Soga2	0.717798	0.0259342
Sptlc2	0.716023	0.0205003
Adam10	0.715824	0.0358137
Gnal	0.715605	0.00023787
Clptm1	0.715557	5.15718e-05
Crtc3	0.714442	0.0378744
Cers2	0.71375	0.001926
App	0.712847	0.0006633
Celf2	0.710023	0.0178395
B4galnt1	0.70951	0.0204318
Ak3	0.70826	0.0122823
Nisch	0.703585	0.00245588
Gnai2	0.698868	5.57087e-05
Mlycd	0.698858	0.00469256
Arhgap22	0.696524	0.0414165
Atp2c1	0.692956	2.21255e-06
Adrbk1	0.692625	0.00607707
Ext2	0.692561	0.0379492
Tmem130	0.691926	0.0113484
Cd47	0.690856	2.61625e-07
Pgrmc1	0.689785	8.81399e-05
Sec61a1	0.688708	0.000410495
Nipal2	0.684618	0.0126673
Sil1	0.679195	0.00782437
G6pc3	0.678753	0.0211919
Irak1	0.67874	0.0262901
Zfp944	0.674617	0.0335212
Esyt1	0.673257	0.00472714
Gpc1	0.673239	0.014463
Chuk	0.672595	0.0341884
Tmem259	0.671622	0.00786138
Fam108c	0.669026	0.000661319
Msl1	0.66896	0.00480552
Stk24	0.668497	0.0207526
Fbxl3	0.668189	0.001926
Tom1	0.667885	0.00221595
Mrm1	0.667688	0.025951
Hnrnpr	0.66731	0.0483669
Hexa	0.6673	0.00506082
Chd9	0.665281	0.000161436
Ccdc107	0.663877	0.00268982
Tug1	0.662522	0.0376623
Flywch2	0.66094	0.0208055
Spock1	0.660492	0.0027937
Acsl5	0.659632	0.00654727
Fdps	0.658663	0.00114989
C2cd5	0.656729	0.0289054
Fam174b	0.654287	0.0378925
Clasp2	0.653444	0.000324649
Mageh1	0.653292	0.0122107
Fam120a	0.653291	0.000945259
Nomo1	0.653205	0.016732
Pick1	0.647074	0.0253947
Gcnt2	0.6468	0.00174714
Rpn2	0.645878	0.00358064
Zmiz1	0.644701	0.0442872
3110052M02Rik	0.644073	0.0451053
Prdx1	0.638944	0.0228732
Gabbr1	0.636561	0.000400776
Klf13	0.633448	0.00803144
Bag6	0.633095	0.00105737
Rit2	0.630867	0.00197218
Hsd17b12	0.629158	0.000146417
Tsen34	0.629037	0.000147136
Inpp5f	0.62715	0.00401023
Tpm4	0.625893	0.0285115
Pde4dip	0.624468	0.0408929
Pogk	0.622433	0.046346
Tmsb15l	0.621813	0.0150446
Fstl1	0.621776	0.000147141
Itpk1	0.621502	0.0183592
Dpysl5	0.619613	0.0472205
Gstp1	0.619584	0.0332939
Slc38a9	0.618703	0.048444
Fbxo6	0.616499	0.0125046
Smad4	0.616323	0.0178533
Pmvk	0.616161	0.000286346
Ptbp3	0.615129	0.0348085
Cpne8	0.614641	0.0205003
Trove2	0.613571	0.0156315
Naga	0.613513	0.0355339
Gm5506	0.613345	0.0104226
Mgat4b	0.611877	0.000441403
Klf7	0.610787	0.0149636
Med17	0.610646	0.0267682
Tmbim1	0.610323	0.00789925
Rpn1	0.609081	0.00961192
4833420G17Rik	0.607769	0.0484334
2610034B18Rik	0.606439	0.0376398
Necab1	0.601149	0.0165654
Naaa	0.600086	0.00530345
Cd55	0.599903	0.0272453
Smek2	0.598413	0.0271149
Samd8	0.598192	0.0433902
Smarca5	0.598146	0.00450776
Ip6k2	0.597424	0.0156678
Trip12	0.593555	0.0312498
Ap3d1	0.590917	0.00312804
Hdgfrp3	0.590436	0.00156849
Col4a3bp	0.587783	0.0295518
Arhgap12	0.587211	0.0252742
Slc35e4	0.584561	0.0359384
Ppp2r2b	0.583649	4.67713e-05
Nudt11	0.582767	0.0421694
Tbc1d9b	0.582564	0.000831675
Ncstn	0.577986	0.0278044
Idh1	0.57781	0.0293802
Mast2	0.577557	0.0307643
Rragb	0.577006	0.00580569
Exoc2	0.576084	0.0343025
Mta3	0.572807	0.00292705
Jund	0.571977	0.0327935
Spock2	0.571785	0.00912502
Dr1	0.570947	0.0111084
Gnb2	0.568942	0.000145969
Atxn2l	0.566829	0.0491359
Rmnd5b	0.565508	0.047702
Arfgap3	0.564645	0.0327935
Gnl3l	0.564293	0.00115943
Etnk1	0.564081	0.00770124
Pdzd8	0.562557	0.0223688
Gls	0.561973	0.00118237
Skap2	0.560814	0.0314674
Prkg1	0.554999	0.0348085
Cd200	0.553278	0.025783
Fam63b	0.552888	0.000111286
Itm2c	0.550989	0.00122191
Chpf	0.54957	0.0435466
Usf1	0.549184	0.0336566
Shc2	0.545414	0.00586258
Clcn4-2	0.542679	0.0106965
Eid1	0.540889	0.00702072
Mprip	0.540145	0.011847
Nkiras2	0.540002	0.0390925
Acox1	0.537313	0.00217303
Txndc5	0.537062	0.013893
Canx	0.534749	0.00105408
Eno1	0.529051	0.00688248
Ap3b2	0.526944	0.0192504
Trappc10	0.526415	0.0208759
Cd151	0.525458	0.0272392
2310035C23Rik	0.524204	0.0271204
Hnrnpul2	0.523344	0.045147
Serinc3	0.520562	0.00295674
Gmps	0.519293	0.0321824
Dhrs1	0.519191	0.0271751
Ctsl	0.518944	0.0252964
Trim35	0.513787	0.00649574
Ppp1r2	0.513758	0.0117823
Cggbp1	0.513329	0.00644248
Eps15	0.510155	0.010967
Maged1	0.50959	0.0117047
R3hdm2	0.507922	0.0489289
Bcap29	0.50731	0.00688248
Rpl22l1	0.506878	0.046259
Bscl2	0.506657	0.000286346
Ddost	0.50652	0.00393578
P4hb	0.505637	0.00519791
Cers5	0.504995	0.0418923
Flot2	0.504847	0.00348823
Ivns1abp	0.504698	0.00732186
Rhoq	0.503578	0.0480945
Pafah1b3	0.503168	0.0332939
Ddb1	0.502556	0.0264973
Stat6	0.501372	0.0344822
Psip1	0.500286	0.000620371
Slc35a5	0.497683	0.0216301
Fam189b	0.497525	0.0116257
Ndn	0.495414	0.00531501
Stat3	0.495376	0.0495935
Gnai3	0.494778	0.00540151
Churc1	0.494573	0.00717163
Slc3a2	0.492829	0.0248519
Slc25a10	0.492732	0.04969
Ano10	0.490912	0.0320596
Ctsd	0.488247	0.0172497
Ulk1	0.487767	0.0303239
Slc35c2	0.486632	0.00688248
Basp1	0.486159	0.00477572
Itgb1	0.485731	0.029241
Fam76a	0.484804	0.0412052
Arl5a	0.483745	0.0166944
Ptbp2	0.483729	0.0163016
Rsph3a	0.483463	0.0178395
Ssbp2	0.482331	0.0117047
Fam149a	0.479618	0.0461687
Pura	0.478999	0.0175328
Erp29	0.478841	0.00565584
Agap1	0.475511	0.0254727
Uba1	0.473515	0.0453627
Gnptg	0.469337	0.00146745
Ric8	0.465454	0.0123831
Tmem50a	0.462408	0.00955382
Prpf40a	0.460406	0.0418923
Tmem63b	0.46032	0.0363452
Fam173a	0.458426	0.045147
Lmbrd1	0.458392	0.0469032
Limk2	0.454592	0.00862809
Lrrc58	0.452608	0.0140764
Sqle	0.452377	0.0226163
Bex2	0.452166	0.000267646
Hace1	0.45017	0.0176925
Atp6ap1	0.448176	0.0336566
Myo5a	0.448163	0.0381803
Sumf1	0.445893	0.0404042
Vimp	0.445574	0.0433597
Ate1	0.439977	0.0352284
Ppp6r1	0.433548	0.0312498
Cdk14	0.422228	0.0381506
Syngr1	0.420828	0.0178395
Prmt2	0.4189	0.0443307
Creld1	0.418783	0.0382165
Dusp3	0.418158	0.0245013
Cyb5r1	0.417368	0.0455266
Amfr	0.414816	0.0309086
Ptov1	0.409458	0.0041211
Smad2	0.409381	0.0376182
Prph	0.405999	0.00622351
Gnao1	0.405393	0.025054
Tm9sf3	0.401877	0.0255687
Abhd16a	0.398585	0.0484904
Fam134a	0.376406	0.0149552
Cdipt	0.372639	0.00388204
Capns1	0.372587	0.0361779
Map4	0.340391	0.0201535
Eif4g2	0.335188	0.0484904
Phyh	0.31789	0.0484904
Dync1i2	0.317812	0.0184193
Gapdh	0.29744	0.0366511
Lamp1	0.296849	0.0337779
Anxa7	0.296228	0.03085
Grina	0.294848	0.0378744
Rab6b	0.290443	0.0384054
Ralbp1	0.285336	0.0385471
Mtch1	0.272307	0.0363452
