# Supplementary material for: Transcriptional profiling of dental sensory and proprioceptive trigeminal neurons using single-cell RNA sequencing
Source: Int J Oral Sci. 2023 Sep 25;15:45. doi: 10.1038/s41368-023-00246-z (PMC10519964; doi:10.1038/s41368-023-00246-z)
Supplement: Supplementary file 2 — Table S1, Table S2, Table S3, Table S4 & Table S5 [file 41368_2023_246_MOESM2_ESM.zip › Supplementary tables/SupplementaryTable3_MTN_Ntrk2High_Vs_Ntrk2Low.xlsx]

## Sheet: Ntrk2_High
Gene Symbol	log2 Fold Change	Adjusted P-Value
Cyp2j9	24.41	4.7412e-93
Mlc1	11.7351	1.14914e-19
Gas1	9.76433	2.6765e-09
F3	9.66809	1.05138e-18
Ptprc	9.30751	6.70769e-07
Tril	8.97805	3.34897e-10
Agxt2l1	8.61165	3.34897e-10
Agt	8.3293	2.01584e-12
Ucp2	7.63757	2.65965e-06
Plscr2	7.32805	1.36723e-06
Itih3	6.93646	3.45718e-07
Ccl9	6.93325	0.000688588
Igsf1	6.78139	0.000129904
Ddit4l	6.72143	4.28992e-07
Aqp4	6.57872	1.98031e-07
Gpc5	6.34688	0.000421018
Slc6a11	6.32119	2.94667e-06
Lcat	6.26704	0.000259397
Itgb8	6.15221	7.27953e-07
Slc6a1	6.12676	2.18823e-09
Itih5	6.04742	0.000106124
Chi3l1	6.01182	2.13862e-06
Cxcl14	6.00583	0.000164302
Uhrf1	5.99678	0.000378475
Ldb2	5.88881	0.00014765
Dnahc9	5.76294	5.20873e-07
Sox21	5.74672	0.00248508
Ctsc	5.65237	0.0373216
Scube2	5.63416	0.000825203
Reln	5.57238	4.68069e-06
4632428N05Rik	5.56224	0.00727126
Pate2	5.5588	0.00313517
Pdk4	5.52631	0.000276375
Blnk	5.52528	0.00144173
4930562C15Rik	5.49837	0.00169418
Cyp2d22	5.45967	0.00238161
Dsc2	5.34619	6.74883e-06
Lrig3	5.34006	0.00130665
Myo1f	5.31215	0.00381772
Cyr61	5.29244	1.12212e-06
Heyl	5.2707	0.000837133
Paqr6	5.26288	0.00419605
Kcns2	5.25031	0.00103018
Cd48	5.22811	0.0200321
Rac2	5.21735	0.0170483
Hlf	5.19724	8.71142e-06
Bcan	5.18562	3.65522e-06
Aspm	5.16456	0.00383744
Atp1a2	5.12596	8.76437e-08
Slc25a18	5.12588	0.000734496
Eva1a	5.10812	0.0303691
Cbs	5.03463	0.000947104
Dnmt3b	5.032	0.0258197
C5ar1	5.0298	0.00131782
Trh	5.00964	0.0452908
Sepp1	4.98378	0.000649096
Fxyd5	4.97976	0.00301997
AI607873	4.92945	0.0197654
E030003E18Rik	4.90183	0.041619
Prr18	4.88242	9.52985e-05
Agxt	4.88142	0.000876699
Atp8b1	4.83344	0.000135008
Fam107a	4.81199	0.0380518
Dpcr1	4.79961	0.0035259
Cacng3	4.79486	0.00243208
Vcam1	4.78724	0.00543447
Kcnf1	4.7745	0.00784833
Fgfr3	4.77254	7.15484e-07
Ttc21a	4.76053	0.0205499
Gjb6	4.73229	0.000905468
Acnat1	4.69988	0.00471879
Casp8	4.69256	0.0378747
Smo	4.65913	2.39366e-05
Sox2	4.65268	0.000527114
Pou3f3	4.65198	0.0212593
Vsx1	4.64898	0.00056859
Adora2b	4.63943	0.0393786
Gpr37l1	4.61521	0.00295677
Adcyap1r1	4.59789	0.000390825
Alpk3	4.58928	0.00661233
Ntf5	4.56885	0.0387234
Lrrc36	4.54914	0.038289
Sox3	4.5468	0.0376365
Phox2a	4.54616	0.0028845
Dhrs3	4.54171	0.0277215
Rhd	4.53537	0.0255651
Fam83g	4.53168	0.0025675
Rnf43	4.5271	0.000876699
Ankrd7	4.52685	0.0273094
Hmha1	4.52337	0.0173907
Olfr691	4.5164	0.0209722
Sardh	4.50966	0.00524058
Pou3f2	4.50258	0.000386184
Rassf10	4.49429	0.0122429
Efemp1	4.4912	0.0317438
4933406I18Rik	4.48872	0.0285748
Atp1b2	4.47762	1.52197e-05
Etv4	4.45934	0.00342904
Mro	4.44637	0.00913248
Ubxn10	4.42721	0.00641738
Zc3h12d	4.4227	0.012571
Cldn10	4.4141	0.00267391
Nkain4	4.40632	0.0036287
Tmie	4.39642	0.0224841
Hck	4.39121	0.0271072
Grin2b	4.36327	0.0040681
Gm11978	4.3499	0.021203
Arhgef26	4.3455	1.35984e-05
Rfpl4	4.34488	0.00137722
Nwd1	4.33737	0.00248566
Egr2	4.31573	0.0327694
Muc6	4.31095	0.0149377
Mmd2	4.30903	0.0122462
Slc39a12	4.30513	0.014532
A730043L09Rik	4.30104	0.00917442
Atp13a4	4.29499	0.00216759
Thbs1	4.28433	0.00227731
Clec5a	4.25792	0.0472137
Cd38	4.25018	0.00863517
Gm14204	4.23844	0.00918669
Scrg1	4.21994	0.0458976
Slc1a3	4.20599	0.00485031
Igfbp2	4.20165	0.00348014
Lama2	4.18284	0.0039711
Gja1	4.1628	0.00497839
Lyn	4.16275	0.0120173
4933416I08Rik	4.15528	0.0176391
Itga11	4.15283	8.62633e-05
Csf3r	4.14506	0.000734496
Ccdc175	4.11866	0.0476529
Fam124b	4.1129	0.0456706
Prrx1	4.11178	0.0041022
Gm11435	4.11059	0.0459878
Cbln3	4.09483	0.0139683
Gria1	4.093	0.008447
Tnfaip2	4.08763	0.0374957
Ptpn6	4.07342	0.0220601
Fam65b	4.07304	0.0063351
Ermap	4.06031	0.0121499
1700084C01Rik	4.04545	0.029189
Klhl41	4.04227	0.000848709
Rprml	4.02913	0.00917615
Muc5b	4.0118	0.0384074
Ptges	4.00128	0.00907987
Anxa9	3.99511	0.0486824
Zcchc24	3.98996	0.0162536
Plin3	3.93311	0.00762644
Lfng	3.91992	0.0121499
Atp8b3	3.88861	0.0459878
P2rx7	3.88565	0.0229846
Il27ra	3.87313	0.019948
Abca6	3.86977	6.56482e-05
Duox2	3.8655	0.0385458
Zfp36l1	3.85024	3.24835e-05
Acsbg1	3.8466	0.00971021
Trip6	3.83636	0.0285748
Gad2	3.82307	0.031372
Pipox	3.8123	0.0396307
Prodh	3.80904	0.000278306
Gpr126	3.80794	0.0218673
Sncaip	3.80365	0.0109823
Hey2	3.78596	0.00111147
Pdgfra	3.7733	0.00309557
Synpr	3.74645	0.0272333
Lpar2	3.74539	0.0114924
1700003M02Rik	3.7217	0.0255608
Rgma	3.69891	0.00383744
Fam181b	3.69519	0.00361007
Hormad2	3.69326	0.0486824
9930111J21Rik1	3.67901	0.0427424
Abhd15	3.67404	0.000423519
Slc24a6	3.6597	0.00619008
Dennd2c	3.65104	0.0191752
4921507L20Rik	3.63	0.038157
Il11	3.62966	0.0115134
Gk5	3.62653	0.0262304
Slc40a1	3.62126	0.0129158
Rapgef3	3.57912	0.0106368
2810055G20Rik	3.55412	0.0349032
Obscn	3.53366	0.00246653
Rlbp1	3.51889	0.0372079
E230029C05Rik	3.50288	0.0494633
Ctso	3.50255	0.0123624
Icam1	3.50174	0.021973
P2ry2	3.49762	0.0472332
Apoe	3.47785	2.12751e-07
Gm1078	3.45929	0.0159822
Ntrk2	3.42488	9.59659e-27
Ptx3	3.40987	0.00921705
Eya1	3.3939	0.00436942
Pde4c	3.35861	0.0260701
Grm5	3.35236	0.0258403
Npnt	3.32388	0.00771048
Snx33	3.31168	0.00243128
C2cd4b	3.3067	0.00303738
Ednrb	3.29722	5.4278e-05
Ephb4	3.29365	0.0301102
Dact1	3.29173	0.0243199
Col5a1	3.29074	0.0431295
Kif23	3.27631	0.0429094
4930432K21Rik	3.27574	0.037237
Sparc	3.26044	0.000130053
Rbm47	3.23966	0.0150172
Ccnb2	3.22838	0.0315171
Zfp607	3.22297	0.0384074
Ttyh1	3.22239	2.8325e-07
Rftn2	3.21288	0.00019834
Csta	3.20715	0.0467666
Gfap	3.17699	0.0450524
Olig1	3.17153	0.0235206
Zkscan2	3.15096	0.0239027
Lonrf3	3.15018	0.0265481
Muc2	3.14868	0.00552732
Smpd2	3.1385	0.0176391
9430041J12Rik	3.13125	0.0185944
Slc1a2	3.13046	1.84734e-06
Serpine2	3.10993	0.0291066
Ntsr2	3.07564	0.00651351
Lrrk1	3.07106	0.0373216
Klf4	3.07006	0.00396143
Bmpr1b	3.06567	0.0064248
Ctgf	3.04896	0.0173907
Hydin	3.03962	0.0219554
Adra1a	3.03933	0.00969665
Rapgefl1	2.97914	0.0426109
Per3	2.95514	0.00115523
Tnfrsf23	2.90871	0.0396372
2310022B05Rik	2.90706	0.000152939
Zfp953	2.90243	0.0450776
Colq	2.89678	0.00880342
Fam71a	2.88272	0.0140344
Bach2	2.87562	0.00503488
Spin4	2.8433	0.04891
Glb1l	2.83876	0.0215986
Fmo1	2.82358	0.00100642
Sdk2	2.81782	0.00613354
Piezo1	2.80442	0.0128154
Nr4a1	2.80209	0.0196555
Pbxip1	2.75403	6.74883e-06
Itpripl2	2.75186	0.00760725
Sned1	2.7392	0.00646733
Timp4	2.70274	0.0106917
Syt17	2.67475	0.00603808
Lrrc9	2.65008	0.025408
Cx3cl1	2.6344	0.0248784
Zfp36l2	2.61806	0.00805167
Adamts1	2.6108	0.000694003
Ttc25	2.595	0.0425583
Itga5	2.58353	0.00170876
Tspan15	2.57963	0.00961066
Plau	2.56297	0.0245238
Myo16	2.55327	0.0455562
Zfp36	2.54059	0.00658827
Actn2	2.52077	0.0435556
Abcb4	2.51217	0.020051
S1pr1	2.50188	0.0371313
Plcg2	2.49944	0.0179248
Itgam	2.4719	0.0282574
Plat	2.45387	0.000165579
4632427E13Rik	2.43639	0.00210719
Ccnd2	2.40266	0.0245376
H6pd	2.39378	0.0212658
Parp14	2.37572	0.0150172
Klf2	2.36975	0.0162543
Ppap2b	2.36929	0.00512984
Lrp4	2.36267	0.0116741
Pklr	2.35422	0.029461
Mdk	2.35069	0.0410349
Sash1	2.31224	0.00844827
Otud1	2.30111	4.28992e-07
Lrig1	2.29717	0.00328483
Il6ra	2.2906	0.0406236
Tcirg1	2.28813	0.0336604
Kcnj6	2.28442	0.00960042
4930473A02Rik	2.25676	0.0421241
Gm10471	2.24798	0.00157593
Smpdl3b	2.24168	0.0245238
Gm12359	2.19856	0.0188404
Kcnk13	2.19804	0.00061877
Egr1	2.19674	0.00464853
Tet1	2.19515	0.00226574
Ptch1	2.13904	0.0371313
L3mbtl3	2.13773	0.0150465
Fabp7	2.12902	0.0199206
Dbx2	2.09573	0.00960042
2810459M11Rik	2.06892	0.000297971
Nfix	2.05824	0.0326582
Neb	2.05483	0.0376365
Prex2	2.0529	0.0212658
Zscan25	2.04608	0.0166692
Sema5b	2.04444	5.43379e-05
Sox9	2.03888	5.91237e-05
Arid3a	2.03772	0.00583149
Samd5	2.03506	0.0290851
Slc7a11	2.0192	0.000107652
Utp14b	2.0156	0.0413321
Hcls1	1.9719	0.00243128
1810011O10Rik	1.96569	0.0245376
Zbtb20	1.93408	0.0332227
Hinfp	1.91547	0.0441172
Fgfr2	1.91226	0.0176793
A930004D18Rik	1.90939	0.0218143
Mylip	1.90386	0.00485031
Usp53	1.88955	0.000905399
Col19a1	1.87595	0.000931441
Arl6ip6	1.87257	0.00227366
Pard6b	1.86449	0.00125883
Nup98	1.85706	0.00773757
Hmox1	1.84361	0.00966467
Zfp599	1.84193	0.0338849
Adrbk2	1.83893	0.0400475
Mid1	1.83477	0.0468717
1700019G17Rik	1.83473	0.038097
Bcl2l11	1.83377	0.00432735
Cd14	1.81912	0.0157685
Ggcx	1.80529	0.0227713
Nfatc2	1.80278	0.0363439
Usp54	1.80134	0.044489
Qk	1.78842	1.01895e-05
Mob1a	1.7875	0.0314694
Cttnbp2	1.78632	0.0191759
P2ry1	1.78499	0.00269912
Ttc26	1.78386	0.0346717
Bhlhe40	1.78256	0.00248191
Arrdc3	1.77471	0.00568573
Far2	1.75402	0.0363117
Slc37a1	1.74546	0.00134994
L2hgdh	1.7441	0.0197565
Fam20a	1.73853	0.00387126
Ltbp1	1.71355	0.0396392
Liph	1.70636	0.00121246
Nrap	1.68161	0.0269206
Tgfa	1.67948	0.0494633
Dennd4c	1.67141	0.020051
Axin2	1.6682	0.00799925
Sema4a	1.64794	0.0438426
Gmip	1.64357	0.0306326
Dclre1a	1.63483	0.0149347
Slc41a1	1.6155	0.0372079
Zfp51	1.59805	0.00283908
Dot1l	1.59413	0.000385432
Fam46a	1.57908	0.0174928
Loxl3	1.57008	0.0140306
Tjp1	1.56174	0.0139062
Sec24d	1.52582	0.00522615
Smad7	1.52423	0.000245382
Lrp1	1.52027	0.0030047
Trib1	1.51971	0.000264919
Ptprj	1.50132	0.0317438
Arhgef28	1.47967	0.0400704
Chd7	1.47966	0.00041007
Cxadr	1.47922	0.0204316
Syt6	1.46598	0.0301408
Evi5l	1.4531	0.0427424
Slc39a1	1.45273	0.0459878
Tns3	1.44923	0.0191752
Oxsm	1.44215	0.0416211
Foxd1	1.43837	0.00383744
Msl3l2	1.42437	0.00661233
Zfp719	1.41571	0.0340294
Smad3	1.40462	0.0448507
Ccdc64	1.39182	0.0188404
Skil	1.38878	0.000950643
Tob2	1.38753	0.00600927
Amotl2	1.3829	0.0349342
Pcdhac2	1.37934	0.0277697
4931406P16Rik	1.36523	0.0058366
Rgcc	1.36453	0.0435556
Nfib	1.35755	0.0367881
Pde4b	1.35315	0.0272333
Sh3pxd2b	1.34879	0.00848471
Nfkbia	1.34215	0.00453414
Ddx4	1.33809	0.00747351
Znrf3	1.33294	0.0293514
Unc93b1	1.32925	0.0111935
Npat	1.32239	0.00834783
Tnfrsf1b	1.32152	0.0408847
Smek1	1.3204	0.00248508
Map3k12	1.31913	0.00894878
Usp29	1.31707	0.0445291
Ccnl1	1.31309	8.27133e-05
Atf1	1.30766	0.023949
Gm6498	1.30327	0.0248784
Ezr	1.30239	0.0159822
Nfxl1	1.30042	0.041428
Rora	1.29774	0.0325814
Mynn	1.29401	0.0183263
Ppp1r10	1.28467	0.00773757
Cd109	1.28207	0.0432063
Snx30	1.27247	0.0204807
Luzp2	1.26766	0.0248304
Flnb	1.26259	0.0431295
Usp2	1.26196	0.0328555
Slc4a10	1.25263	0.0459878
Fbxo32	1.25247	0.0225926
Kcnk10	1.25014	0.0194175
Itpr2	1.24967	0.0180828
Dgke	1.24221	0.0137518
Mapk7	1.22358	0.0494633
Uevld	1.22039	0.0389366
Sparcl1	1.21715	0.00346756
Btg1	1.21455	0.000670301
Ppp2r1b	1.20511	0.0314202
Eps8	1.19373	0.0363379
Nr1d1	1.18996	2.09698e-05
Kcnq1ot1	1.18294	0.00644161
Itpkc	1.17605	0.00605381
Ppp1r15a	1.16568	0.000680418
Adam8	1.15809	0.00105847
Tbc1d1	1.15752	0.02685
Nptx2	1.15622	0.0261384
Csrnp1	1.14603	0.0113169
5031425E22Rik	1.14355	0.0157685
Hsd17b7	1.14133	0.000470094
Tob1	1.14032	0.028657
Ralgds	1.13457	0.00632002
Iqgap1	1.1272	0.0150172
Rps6ka1	1.12589	0.038097
Atp8b2	1.12569	0.00825694
Nfil3	1.12284	0.000651125
Gfra1	1.11812	2.06684e-06
Irf2bp2	1.11244	0.000162472
Sgk1	1.11206	0.00495832
Diras2	1.10775	0.0347287
Myc	1.08893	0.0208298
Ssh1	1.08203	0.0139909
Agpat9	1.07333	0.0387234
Galnt18	1.07008	0.0271072
Mmp16	1.06906	0.00276433
Agpat4	1.06757	0.00129669
Trpc1	1.06537	0.0372095
Pfkfb4	1.06218	0.0315171
Hivep3	1.06196	0.0100457
Socs3	1.05834	0.0277144
Fnbp4	1.04994	0.00396143
Prdm9	1.04597	0.0356261
Bid	1.0454	0.0375538
Daglb	1.04159	0.0448942
Ccdc71l	1.03662	0.049357
Utp20	1.03452	0.0285658
Klf6	1.02138	0.00737875
Elmsan1	1.02048	0.00497839
Kdm4c	1.01676	0.0357702
Tfdp1	1.0153	0.0259326
Crkl	1.01153	0.0484315
Mdm2	1.01022	0.000799872
Ahnak	1.00185	0.00190475
Slc2a1	0.999844	0.000977107
Zfp397	0.997847	0.0432063
Zfp37	0.994554	0.0424557
Rlf	0.988916	0.0175784
Erbb2ip	0.976761	0.0027129
Fam135a	0.973853	0.019686
Kctd18	0.973566	0.0421241
Ier5	0.973208	0.0141618
Pcf11	0.968132	0.00984006
Sgpl1	0.967178	0.00157593
Cotl1	0.962051	0.00321
Krcc1	0.959234	0.0271005
Ep300	0.956758	0.0306085
Cd276	0.952739	0.0484315
Ankrd28	0.948213	0.0251524
Stat5b	0.94156	0.00358638
Pom121	0.938544	0.0165605
Kitl	0.93643	0.0225926
Zbtb21	0.93436	0.0245658
Rcan1	0.93372	0.00880342
Pex12	0.928725	0.0486694
2010315B03Rik	0.926927	0.0262304
Irs2	0.92634	0.00921705
Odc1	0.925087	1.9312e-05
Ctsz	0.924938	0.00564876
Kdm6b	0.924865	0.00580363
Pim3	0.924302	0.0443431
Arrdc4	0.919095	0.0291033
H2-D1	0.908183	0.00906057
Scpep1	0.907064	0.00912715
1600012H06Rik	0.905369	0.0170261
Dr1	0.898059	0.000157884
Insig1	0.897866	0.000449969
Sik3	0.892812	0.0373822
Ecel1	0.892105	0.0257575
Mll5	0.891947	0.008168
Adc	0.88855	0.000218897
Dennd4a	0.883851	0.0384074
Cln8	0.881618	0.0389502
Nr3c1	0.880221	0.0489339
Ankrd52	0.879624	0.0454092
Mapk6	0.875107	0.000490642
Trpm7	0.873958	0.0252419
Lats1	0.872872	0.0242917
Fam115a	0.871567	0.00602381
Slc23a2	0.869641	2.09698e-05
Zfp422	0.865033	0.0450776
Casp3	0.862155	0.03677
Zfp62	0.862124	0.0372095
Ampd3	0.86108	0.00709938
Zdhhc18	0.860831	0.0114022
Bach1	0.859536	0.0120483
Acsl3	0.853696	0.0372704
Il13ra1	0.8503	0.0421241
Nol10	0.84796	0.0383894
Rgmb	0.841381	0.0039873
Mlh3	0.835313	0.0496762
Myadm	0.834699	0.00567791
Mfsd11	0.834637	0.000486906
Tmem88b	0.833953	0.0318921
Rnf125	0.832739	0.00243128
Gpr151	0.831974	0.000790525
Tmem158	0.818987	0.044276
Hexb	0.816724	0.0146639
Mcfd2	0.815135	0.00560965
Nup93	0.814357	0.00178315
Sidt2	0.813426	0.0212499
Pmp22	0.807934	0.000729024
Tubb2b	0.807585	0.0022775
Pdlim1	0.801157	0.021307
Acvr1	0.800359	0.0211179
Chd8	0.798602	0.0361643
Jmjd1c	0.793046	0.0039723
Pfkfb3	0.783329	0.0134355
Chst2	0.781718	0.000944293
Slc16a1	0.776596	0.00131548
Cox15	0.776545	0.0211179
Clic1	0.775289	0.0226991
Gadd45g	0.772387	0.00339596
Txndc5	0.771289	0.00457976
Smcr7l	0.769036	0.0314856
Spty2d1	0.768966	0.0150262
Fcho2	0.768695	0.0488416
Nckap1	0.763569	0.000155687
Cdk7	0.758938	0.00382524
Lonrf1	0.75873	0.00960042
Aebp2	0.757263	0.00841455
Paqr9	0.756703	0.00765973
Mga	0.755924	0.0242917
Bmp2k	0.750078	0.0387395
Dlgap1	0.747245	0.0252906
Btbd9	0.744254	0.0188978
Fads3	0.74103	0.00497839
Rnf103	0.740786	0.0144794
Akap8	0.738596	0.041619
Coro7	0.736463	0.00969665
Bcam	0.735446	0.000259397
Wsb1	0.734561	0.0025375
Atxn2l	0.732311	0.00383744
Alg2	0.732218	0.000130053
Cav2	0.731162	0.0245863
Glul	0.729811	0.00331413
Tmx1	0.729672	0.00580363
Tnfrsf21	0.723563	0.000113488
Garnl3	0.720732	0.0318551
Cnn3	0.715843	0.0129158
Tubb2a	0.715268	6.91192e-06
Sec24b	0.714426	0.00612414
Map4k5	0.7141	0.0372929
Ppp6r2	0.710647	0.0403881
Nsmf	0.709037	0.0459979
Jup	0.708991	0.00252074
Ckap4	0.707904	0.0204393
Jund	0.705681	0.000876699
Il6st	0.703471	0.0364551
Rragd	0.702522	0.0144733
Mcl1	0.700792	0.0130881
Ifrd1	0.69577	0.0363439
Akap13	0.693409	0.0447215
Tet3	0.691555	0.0410013
Mex3c	0.691491	0.0392214
Orc4	0.689122	0.00484644
B3galnt1	0.685367	0.0331515
Slc2a3	0.683593	0.0170707
Alkbh5	0.683573	0.0261363
4930402H24Rik	0.682676	0.0302404
Impact	0.681714	0.011135
Gtf2ird1	0.678268	0.0269206
Xpnpep1	0.677429	0.0224969
Esyt1	0.6774	2.44816e-06
Rnf19b	0.677362	0.0174154
Cpd	0.676842	0.0435556
Samd8	0.668405	0.0089712
Hnrpdl	0.667884	0.0149192
Slc6a15	0.667281	0.0132607
Cpsf6	0.666746	0.0112069
Clstn1	0.665372	0.0374799
Csf1	0.663181	0.0386566
D5Ertd579e	0.660321	0.0208298
Fuca2	0.658834	0.00271387
Slc38a10	0.6581	0.045188
Slc4a2	0.656	0.0138635
3632451O06Rik	0.654323	0.00960042
Tmem25	0.652705	0.0148483
Herpud2	0.652009	0.0448942
Arhgap22	0.651292	0.0442199
Cd44	0.651118	0.0308192
Srsf7	0.65091	0.00502558
Syngr3	0.650227	0.000278679
Akap2	0.649854	0.00960042
Coq10b	0.649711	0.0175457
Cebpb	0.648449	0.0357628
Glt25d1	0.646453	0.0447215
Hnrnpk	0.64583	0.000714088
Usp9x	0.643689	0.008168
Mfsd1	0.642289	0.00783604
Srgap1	0.641396	0.0384505
Stmn4	0.640924	0.00913503
Agps	0.634203	0.038157
Prepl	0.631978	0.00538561
Syncrip	0.631679	0.0217117
1810013L24Rik	0.631467	0.0179889
Pum1	0.631031	0.0487502
2610507B11Rik	0.626676	0.0194734
Sec61a2	0.623907	0.0459878
Mat2a	0.62172	0.00515936
Psap	0.621193	0.00123934
Pcyox1	0.620672	0.0171963
Trp53bp1	0.62065	0.0443431
Ppp2r5b	0.619822	0.00118838
Arhgap21	0.61462	0.0435556
Cttn	0.611167	5.46554e-05
Ormdl3	0.610945	0.0140134
Cdh2	0.60961	0.0134355
Os9	0.60289	0.0112089
Dtna	0.601864	0.00718997
Tubb6	0.599238	0.0185635
Dcaf8	0.599071	0.0226991
Adam15	0.597931	0.0187231
Map6	0.590273	0.00543062
Chka	0.589731	0.00759961
Tmub2	0.589619	0.0160561
Rnf6	0.587682	0.0278072
Zfand2a	0.585721	0.00628097
Hipk1	0.582265	0.0186618
Pcnx	0.581089	0.0269516
Itga7	0.57366	0.00921705
Carhsp1	0.57205	0.0465699
6430548M08Rik	0.566692	0.00192853
AW549877	0.564744	0.0190469
Camk1	0.561847	0.0387234
Fam171b	0.560563	0.000462385
Slk	0.557523	0.0368323
Rap1b	0.550286	0.000223695
Klhl7	0.548522	0.01687
Srsf3	0.545799	0.00123258
Rnf115	0.544503	0.0169676
Dars	0.543636	0.0188404
Serinc1	0.537114	5.43371e-06
Rbbp6	0.536409	0.0205838
Flywch1	0.535847	0.00482662
Cyb5r3	0.532269	0.0134355
Tra2b	0.529438	0.0239016
Gpc1	0.528318	0.0452652
Lars2	0.528158	0.0459878
Ccdc47	0.527316	0.00418072
Impdh1	0.527174	0.0450776
Nipsnap3b	0.525763	0.0245238
Fam214b	0.524138	0.0486824
Slc39a7	0.522665	0.0226991
Plbd2	0.522215	0.0413919
Dync1li1	0.518109	0.0109823
Amfr	0.517666	0.0039723
Agpat3	0.517573	0.0459878
Srsf2	0.517362	0.0170931
Rab5a	0.517345	0.0220972
Crmp1	0.517187	0.0111935
Paqr4	0.515872	0.0346176
Ppm1b	0.51506	0.00783604
Enah	0.514114	0.0291356
Ctsb	0.512672	0.000243102
Rab3gap2	0.512328	0.0374957
Atxn2	0.509534	0.0158874
Hnrnph2	0.508926	0.0143322
Cpne6	0.507376	0.0038197
Daam1	0.506504	0.041619
Gm6682	0.503049	0.0257954
Nudt18	0.497199	0.0434678
Jmjd8	0.496934	0.0422367
Spire1	0.496673	0.0301102
Sf3b1	0.495572	0.0024047
Pi4k2a	0.494365	0.00111702
Copb1	0.492313	0.0295331
Clu	0.490016	0.00617764
Impad1	0.487524	0.0363417
Itm2c	0.48657	0.0340176
Atp6ap1	0.486065	0.00383618
Spryd3	0.485357	0.0356193
Anxa5	0.484498	0.00126745
Pdia3	0.48417	0.0299826
Cdk16	0.483808	0.018842
Aff4	0.481085	0.00686849
Hnrnpf	0.478422	0.0368902
Golga7	0.476323	0.0292429
Tsc22d2	0.475062	0.0459878
Sqle	0.473978	0.0332
Gas6	0.473489	0.0269756
Tuba4a	0.472298	0.0265481
Tnik	0.472214	0.038097
Tollip	0.471282	0.00402416
Lamp2	0.470821	0.008168
Lrrc58	0.470745	0.0113528
9530068E07Rik	0.46776	0.0159822
Nceh1	0.46669	0.0257954
Cndp2	0.457992	0.020587
Ctsd	0.457884	0.0283492
Dbnl	0.457847	0.0377642
Fam134b	0.457723	0.0138635
Cldn25	0.457491	0.0479467
Camk2d	0.453669	0.0126743
Fem1b	0.45336	0.0155936
Ehd3	0.453004	0.0115575
M6pr	0.4527	0.00266781
Cry2	0.4518	0.0363439
Tmem50b	0.451086	0.0162551
Ewsr1	0.450462	0.0376734
Actr3	0.449308	0.00853155
Riok3	0.444842	0.000729024
Dirc2	0.444268	0.01677
Tubb4b	0.439541	0.014569
Sdcbp	0.43767	0.00568573
Atp6ap2	0.436176	0.00522673
Rnf4	0.435366	0.0274715
Klf7	0.434726	0.0304224
Vbp1	0.434037	0.0262421
Calr	0.427707	0.0363117
Sec23a	0.425755	0.043287
Agfg1	0.425516	0.0245376
Clasp2	0.424461	0.0375538
Atp6v0a1	0.422711	0.000782062
Lpgat1	0.42083	0.0448314
Slc20a1	0.419868	0.0459878
Brd2	0.419234	0.0357628
H13	0.412639	0.0384074
Eif3b	0.405819	0.031292
Stx12	0.40568	0.00921705
Srxn1	0.402846	0.0191759
Ppme1	0.402271	0.0316489
Prnp	0.401867	0.000617986
Mcam	0.399741	0.0277215
Tsc22d1	0.398424	0.00907987
Ctsl	0.398361	0.0106917
Mapk1	0.39414	0.00233043
Lmna	0.393614	0.00638795
2023-03-05	0.38486	0.0431295
Shc2	0.384299	0.0224969
Atp6v1b2	0.381482	0.0113169
Ube2d3	0.38033	0.0142816
Hspa4l	0.377296	0.0452946
Mkrn1	0.375927	0.00783604
Larp1	0.372671	0.0394535
Bzw1	0.372634	0.0233558
Anxa6	0.372619	0.0161833
Add1	0.372197	0.019224
Tmem30a	0.371589	0.0114782
Tubb3	0.36798	0.0146505
Rtca	0.366991	0.0459878
Msn	0.363151	0.0378433
Tspan3	0.359656	0.0186618
Csnk1a1	0.359083	0.00353492
Ubqln1	0.358827	0.00907987
Ube4b	0.357224	0.0450776
Tmem66	0.349835	0.0159706
Cct8	0.344001	0.0172375
Lamp1	0.342646	0.0109774
Mtpn	0.342447	0.0430382
Maea	0.341911	0.0364945
Rhoa	0.339529	0.0487502
Reep2	0.329948	0.0476529
Eif4a1	0.326243	0.0431293
Psmd2	0.323571	0.0470712
Ndrg4	0.323263	0.0432063
Ddx5	0.323024	0.0375899
Ppp2ca	0.302349	0.0349342
Morf4l2	0.296959	0.0405421
Hspa9	0.294115	0.0458888
Arl6ip5	0.292633	0.0489852
Rab1	0.285344	0.0223854
Ubl3	0.27547	0.0493269
Gdi1	0.269367	0.0443431

## Sheet: Ntrk2_Low
Gene Symbol	log2 Fold Change	Adjusted P-Value
Gm765	-4.74499	0.0191793
Pdgfrl	-3.88379	0.0438172
AW146154	-2.97988	0.00808357
Apod	-2.87077	0.00964312
LOC100504703	-2.35075	0.000180347
Pvalb	-2.34272	0.00490629
Frmpd4	-2.33862	0.00226574
Gng13	-2.31431	0.0389901
Defb42	-2.2871	0.0175784
Timp1	-1.72475	0.010261
Snord104	-1.47713	0.0335496
Slc35f1	-1.4458	0.026834
Mtcp1	-1.43719	0.000308791
Tmsb15b1	-1.38585	0.00363876
Bola3	-1.35569	0.000178321
Resp18	-1.31467	0.0383142
Hsbp1l1	-1.28158	0.00627843
Smpx	-1.27694	0.00490629
Cst6	-1.27676	0.00201265
Atp5k	-1.25992	7.55666e-06
Etv1	-1.259	0.015099
Serf1	-1.2427	5.65395e-09
Tsacc	-1.21875	0.011144
Ubl5	-1.20475	4.307e-07
Tmsb15b2	-1.18891	0.0192446
Atpif1	-1.18605	1.98031e-07
Rapsn	-1.17543	0.0448507
Polr2i	-1.16682	1.29677e-05
Ndufb2	-1.16408	4.28992e-07
1110001J03Rik	-1.15441	8.71142e-06
Tmsb4x	-1.15097	2.135e-07
Romo1	-1.1447	1.06073e-05
Dpm3	-1.14118	0.000317294
Ndufb4	-1.13868	3.23506e-07
Clec2l	-1.12987	0.012571
Gm5617	-1.11347	0.0112069
2010003O02Rik	-1.10837	0.038157
Ndufb7	-1.10694	4.28992e-07
Polr2f	-1.09619	2.8428e-07
Pcp4	-1.09368	0.000524259
Rps29	-1.08704	4.04636e-05
Ndufa5	-1.08389	1.8888e-06
Chchd10	-1.08389	2.06684e-06
Rnaseh2c	-1.07203	0.00213069
Selm	-1.06941	1.21519e-06
Ndufb11	-1.06686	9.8599e-08
Rpl38	-1.06332	1.35021e-05
Ndufa12	-1.06267	1.83243e-07
Cox6c	-1.0617	1.72887e-06
Lxn	-1.05593	0.000395817
2310039H08Rik	-1.05438	0.0182871
Snhg9	-1.05088	0.0257575
Atp5e	-1.0495	2.35282e-06
Ndufaf2	-1.04899	2.65965e-06
Uqcrq	-1.04884	5.58363e-07
Tmsb15l	-1.04708	0.000528454
Stra13	-1.047	0.0253556
Mrpl23	-1.04652	7.34299e-06
C1qtnf4	-1.04592	0.0302669
Cox7c	-1.04474	2.8794e-06
D130017N08Rik	-1.0418	0.0179248
Tceb2	-1.03985	5.78095e-06
Ndufa3	-1.02767	4.20729e-06
Isl1	-1.02705	0.00227731
Ccl27a	-1.02636	2.88262e-05
Morn2	-1.0259	0.000371822
Rpl35	-1.02523	3.47083e-05
Polr2l	-1.01889	2.6386e-05
Cox8a	-1.01841	2.32317e-07
Rplp2	-1.01536	4.38601e-06
Uqcr10	-1.01191	1.80659e-05
Pfdn1	-1.01035	1.39027e-07
Rps21	-1.00944	1.98202e-05
Anapc13	-1.00895	2.47276e-05
BC048546	-1.0056	0.0151209
Snrpg	-1.00474	0.000709955
Smim4	-1.00361	0.000651125
Zfp560	-1.00229	0.000492499
Pet100	-1.0001	0.000107652
Ndufc1	-0.999904	3.47083e-05
Pomc	-0.994524	0.0480505
Mrpl42	-0.994162	7.38488e-07
Rpl37	-0.993764	6.00543e-06
Rplp1	-0.991931	6.64918e-07
Lage3	-0.989285	0.00216536
Bola2	-0.987115	5.4278e-05
Rpl36	-0.986261	1.26486e-06
Polr2k	-0.982892	0.000261072
Hint2	-0.980067	1.75764e-06
Alkbh7	-0.979298	0.00342904
Bloc1s1	-0.977807	2.07446e-06
Coa6	-0.976199	0.00252372
Ccdc167	-0.971928	0.00226574
Mrpl52	-0.97042	0.000159
Sec61g	-0.969643	2.09698e-05
Rps27	-0.968879	7.67679e-05
Mnf1	-0.968516	7.751e-07
Atp5j	-0.963038	4.57465e-07
Ndufa11	-0.961011	3.58144e-06
AI462493	-0.960731	2.88262e-05
Cox6b1	-0.957633	1.02041e-06
Kbtbd3	-0.955537	0.0040364
2310009B15Rik	-0.955425	0.00152618
Kif22	-0.952144	0.0118663
Tceal3	-0.952058	0.000247506
Atox1	-0.951616	6.79405e-05
Snrpd2	-0.946964	3.6437e-05
Mrps21	-0.946583	3.36044e-05
Gm10012	-0.938697	0.00352527
Atp5g1	-0.938599	6.64918e-07
Ndufv3	-0.933973	2.94667e-06
Rpl31	-0.931912	3.78845e-06
2310009A05Rik	-0.931347	0.00190475
Lsmd1	-0.93126	0.00030069
Nop10	-0.930865	0.00037249
Rps15	-0.930352	7.15484e-07
Rbmx2	-0.927049	0.00937735
Uqcrh	-0.924419	2.32405e-06
Lsm5	-0.923528	0.000528454
Tma7	-0.920601	7.15484e-07
Atp5j2	-0.917419	2.17331e-05
Hint1	-0.917142	6.68219e-07
Gm561	-0.916404	0.00106479
Timm8b	-0.912427	2.13536e-05
Mrpl14	-0.908759	1.21519e-06
Cox17	-0.907622	0.000746679
Fkbp3	-0.905442	1.59068e-06
Rpl27	-0.904618	1.09563e-06
Fgf1	-0.902642	0.0275905
Pam16	-0.900977	2.80839e-05
Pfdn4	-0.900409	1.13166e-05
Mir682	-0.900302	0.000285823
Ndufa4	-0.900254	1.1878e-05
Fkbp2	-0.899213	2.5625e-06
Ndufa2	-0.898217	1.13284e-05
Rnasek	-0.898137	8.71142e-06
Ndufs5	-0.897928	2.20294e-05
Ndufs6	-0.895304	1.00069e-06
Uba52	-0.895117	2.42812e-07
Pfdn5	-0.892007	5.76339e-08
Minos1	-0.890519	3.26504e-05
Rpl23a	-0.890271	3.69584e-06
2410015M20Rik	-0.889769	2.16809e-05
Rpl28	-0.887925	3.19752e-06
Rps24	-0.88504	7.27953e-07
Isl2	-0.884096	0.0336877
Rps28	-0.882272	0.000383942
Ndufa13	-0.881504	8.41669e-07
Rps26	-0.879873	1.46163e-05
Rps12	-0.878864	1.80659e-05
S100a11	-0.877157	0.00261729
Cox5b	-0.873303	2.63135e-06
Ndufa7	-0.872622	1.61462e-05
Rps10	-0.8722	5.04508e-07
Slirp	-0.871861	0.00162972
Rps17	-0.868307	1.34732e-05
Mrpl54	-0.865447	1.20077e-06
Tmem256	-0.862146	0.000152479
Ndufb9	-0.860089	3.62113e-08
Rps15a-ps6	-0.859787	0.00403465
Cox6a1	-0.859668	2.9816e-06
Lsm3	-0.858478	0.000856246
Hypk	-0.856692	6.92311e-05
1810043H04Rik	-0.85516	0.000180347
Rpl21	-0.854789	3.38905e-06
Lamtor4	-0.854656	6.67276e-05
Grcc10	-0.852817	4.27115e-07
2010107E04Rik	-0.851891	7.67679e-05
Rpl37a	-0.851498	2.35261e-05
Nedd8	-0.851241	1.98006e-06
Rpl24	-0.849059	1.3257e-05
Gm5148	-0.848108	7.58334e-05
Ndufc2	-0.847371	2.35282e-06
Ccdc36	-0.847211	0.0383894
Rpl39	-0.844836	0.000226421
Rpl35a	-0.844454	1.52197e-05
Rps8	-0.843928	6.31856e-06
Fau	-0.843443	2.12718e-05
Tomm6	-0.841411	3.91964e-07
Ndufa6	-0.840919	7.751e-07
Usmg5	-0.838863	0.00019834
Tbca	-0.837869	2.09698e-05
Myeov2	-0.837558	6.92815e-05
Rps23	-0.833068	8.70183e-07
Mrps16	-0.832395	0.000138219
Atp5l	-0.830205	8.55912e-05
Cisd3	-0.828456	2.82163e-05
Flywch2	-0.82642	0.0389501
Cox14	-0.826001	7.35882e-06
Mrps36	-0.823711	2.2941e-06
Ost4	-0.822741	0.000143909
1110008P14Rik	-0.822585	3.68263e-05
Rpl26	-0.821531	0.000470184
Prkce	-0.819261	0.000165003
Rpl32	-0.818579	9.46959e-07
Eif3j2	-0.817865	0.0180828
Gtf3c6	-0.817529	0.00042842
Rpp21	-0.817042	0.00104129
Ndufa1	-0.81556	0.000107042
Ctnnbl1	-0.812794	0.0175784
2700094K13Rik	-0.811588	0.00470939
Rps19	-0.811016	8.41669e-07
1810009A15Rik	-0.810778	0.00303738
Mrpl27	-0.809721	2.8428e-07
Dynlrb1	-0.808639	3.58144e-06
Frg1	-0.807729	0.00192941
Ccdc107	-0.807491	0.000422641
Uqcr11	-0.806834	3.94196e-05
Atp5h	-0.804338	8.70183e-07
Snrnp27	-0.804026	0.000445983
Pttg1	-0.803994	3.83628e-06
Rps27a	-0.803544	1.34634e-06
1810022K09Rik	-0.803406	0.00190475
Mcts2	-0.802865	0.0114611
Mrpl34	-0.802157	0.000632997
Psmg4	-0.799187	0.0113169
Cxxc5	-0.799053	0.00984006
Gm13826	-0.798969	0.00497839
Eif1b	-0.798378	1.13284e-05
Rpl41	-0.797469	0.000127382
Dnajc15	-0.795967	0.000183743
Pdap1	-0.795834	0.000846601
Cmc2	-0.794754	0.000611373
Mxra7	-0.791146	0.00278807
Sncg	-0.790941	2.21941e-07
Cox7a2	-0.79075	0.000559326
Mnat1	-0.789317	0.00018967
Gadd45gip1	-0.788277	0.000698527
Fam98b	-0.786685	0.0447215
Higd2a	-0.784645	4.42744e-05
Rps7	-0.784293	1.70008e-06
Rps25	-0.782171	0.000279672
Tmem258	-0.781659	0.000324534
Wdtc1	-0.780954	0.00396143
Rps15a	-0.779915	0.000231836
Txn1	-0.776538	0.000693326
1110058L19Rik	-0.776135	2.88262e-05
Cdr1	-0.774698	0.0109209
Pdcd5	-0.774116	0.00032166
Scand1	-0.772547	0.000486906
Cox7b	-0.772249	0.000209908
Shfm1	-0.768794	0.000376345
Mrps33	-0.767393	0.000113488
Uqcrb	-0.765422	0.000415001
H2-Ke2	-0.764861	4.64898e-06
Rpl30	-0.762285	0.000278306
Gm1673	-0.760959	0.000267659
N6amt2	-0.760921	0.00435848
2010012O05Rik	-0.760736	0.000116202
Krtcap2	-0.760646	0.00130665
Fkbp1b	-0.760596	7.13095e-06
BC002163	-0.760093	0.000324088
Trappc2l	-0.759231	0.000114175
Sec61b	-0.759229	0.00989161
Thoc7	-0.759083	1.43044e-05
Hcfc1r1	-0.758261	7.11442e-05
1110001A16Rik	-0.757901	0.000486906
Rpl11	-0.756784	6.63369e-06
Cycs	-0.756248	1.06434e-05
Ebpl	-0.755741	0.0486824
2810428I15Rik	-0.755556	0.000180347
1500032L24Rik	-0.755112	5.05331e-05
Mif	-0.75142	0.000162472
Dpy30	-0.750465	2.17331e-05
Rps20	-0.750202	5.90466e-05
Pigyl	-0.749879	0.000310836
Ndufb3	-0.749698	4.09633e-05
Snapc5	-0.748874	0.0134189
Srrm3	-0.748505	0.00696121
Rpl18a	-0.747776	2.68498e-06
Lsm7	-0.747748	0.0040364
Ndufb10	-0.746743	5.78434e-06
Mrpl30	-0.746497	2.89333e-06
Eif2s2	-0.742412	0.000188473
Cisd1	-0.740469	2.18823e-09
Commd1	-0.738944	2.8801e-05
Fam162a	-0.737394	1.14265e-05
Hs3st2	-0.736422	0.0236885
Ndufb8	-0.735714	1.6096e-05
Rpl13a	-0.73231	2.09392e-06
Rps18	-0.731837	1.85282e-05
Bola1	-0.73179	0.0039723
Arl3	-0.731624	1.83243e-07
Cox5a	-0.7295	1.23489e-05
Rpl23	-0.729315	8.09232e-05
Sod1	-0.728674	1.73564e-05
Mrps18c	-0.728167	0.00584774
Rpl36al	-0.727642	0.00162341
Pole3	-0.726465	0.0330715
Rps27l	-0.725574	0.0125861
Chchd1	-0.724949	0.00520086
Trmt112	-0.723801	1.37217e-05
Ddt	-0.723421	0.000227897
Hint3	-0.722311	0.0170707
Acot13	-0.720577	0.000184033
Snhg6	-0.716899	0.0041022
Rpl36a	-0.716707	0.00165197
Pou4f1	-0.716492	0.00185735
Ogfrl1	-0.715126	0.0140134
Mrpl48	-0.713446	1.12212e-06
1810037I17Rik	-0.709386	0.00331413
Sub1	-0.707803	0.000152024
Edf1	-0.705352	3.83628e-06
Mrpl33	-0.70534	0.0148521
Rpl14	-0.704891	4.57465e-07
Mrps11	-0.704187	0.0197654
Fuom	-0.70005	0.00488524
Uxt	-0.699648	0.00560965
Rpl27a	-0.698313	8.71142e-06
Mrpl11	-0.6965	0.000310836
Rangrf	-0.695469	0.0363439
Ethe1	-0.693195	0.019761
Dcdc2b	-0.692368	0.00380096
Lamtor2	-0.691724	8.1721e-05
Pcbd2	-0.68947	0.00271387
Chchd7	-0.684393	0.000263449
Mkks	-0.678807	0.00136973
Msrb1	-0.674756	0.0236763
Rps13	-0.672775	5.19133e-05
Nudt2	-0.671461	0.00157593
Pfdn2	-0.671097	0.00854414
Ndufa8	-0.670211	4.28992e-07
Rps16	-0.669896	0.000101762
Atp5g2	-0.666482	2.37647e-05
Sdhaf1	-0.665002	0.00706135
Rpl34-ps1	-0.664954	0.00323415
Fam133b	-0.664532	0.0398187
Rpl12	-0.663095	0.000124139
0610012G03Rik	-0.66254	4.38601e-06
Rpl9	-0.662229	1.64083e-06
Cox4i1	-0.661034	2.65965e-06
Ssbp1	-0.659271	0.0278275
Nenf	-0.658124	0.00027192
Mrpl53	-0.657865	0.00263692
Gtf2h5	-0.656048	0.000122065
Rps19bp1	-0.655917	0.0034188
Pfn1	-0.654917	3.15426e-05
Dctpp1	-0.654896	0.0212593
Aamdc	-0.654866	0.0338849
Rps11	-0.654669	1.43277e-05
Mrpl46	-0.654345	0.000209908
Rpl18	-0.653429	4.75264e-05
Mcee	-0.649966	0.0120763
S100a10	-0.64916	0.00109277
Ngfrap1	-0.648842	4.04199e-07
Fabp5	-0.648692	0.000813636
Ppia	-0.648429	1.1394e-06
Zcchc17	-0.644301	2.29041e-05
2010320M18Rik	-0.64191	0.0157314
Znhit1	-0.641657	0.00157593
Rps14	-0.640897	0.000416002
Ndufb5	-0.63867	1.84835e-05
Arl6ip4	-0.637291	0.000360086
Dnajc8	-0.637223	3.427e-05
Ccdc12	-0.635368	0.00989544
2310008H09Rik	-0.632432	0.00936811
Tomm7	-0.632209	0.021553
Atp5o	-0.630512	5.20391e-06
Polr2j	-0.62926	0.000525106
2210013O21Rik	-0.629106	1.30694e-06
Banf1	-0.626716	0.000203688
Vegfb	-0.62671	0.0421241
Bbip1	-0.626549	0.00189996
Nme2	-0.626512	7.7323e-06
Mrp63	-0.625194	0.00984006
Ttc9b	-0.624044	0.000694003
Srp19	-0.623336	0.000247506
Mrpl12	-0.621642	0.000105116
Atp6v1f	-0.621443	3.39872e-05
Smim8	-0.619355	0.00696121
Idnk	-0.618737	0.00844827
H2-Ke6	-0.616842	0.0347287
Tmem160	-0.614347	0.00248508
Msl3	-0.613852	0.0124484
Tmem223	-0.61233	0.020051
Mrpl36	-0.61211	0.00177449
Cuta	-0.608288	0.000180347
Mrps25	-0.606807	0.00696121
Pop7	-0.606691	0.0113045
Ndufb6	-0.606131	0.000990909
Ndufab1	-0.606038	2.39366e-05
Mpc2	-0.604427	0.000723355
Mrpl21	-0.602598	0.00706818
BC056474	-0.602324	0.000876699
Dad1	-0.601278	0.00190475
Mrps12	-0.600954	0.000217539
Bad	-0.600656	0.0041022
1110065P20Rik	-0.594035	0.000447678
Hist3h2ba	-0.592416	0.00880342
Cda	-0.592356	0.00162341
Mien1	-0.591707	0.000197854
Acyp2	-0.590735	0.0140134
Dnajc19	-0.590337	0.0102074
Mrpl41	-0.58983	0.0010252
Coa3	-0.589705	5.59444e-05
Tmem205	-0.589356	0.0149636
Ubash3b	-0.588321	0.0384074
Emc6	-0.586586	0.000204924
Rpl17	-0.582863	0.0014513
Timm13	-0.582345	9.29178e-05
Nsa2	-0.580011	0.0117853
1810058I24Rik	-0.5799	0.00685473
Pomp	-0.576561	0.000267659
Hspe1	-0.575314	0.0225899
Serp2	-0.574668	0.000729463
Gpx4	-0.573588	5.63247e-05
Dnajc21	-0.572536	0.00463441
Calm1	-0.571979	2.88262e-05
Zfp938	-0.571461	0.0434189
Tmem126a	-0.570117	0.0337814
Ndufs7	-0.570048	0.000148623
Rpl13	-0.569786	2.88262e-05
Malsu1	-0.569644	0.0468717
Etfb	-0.568855	9.6629e-05
Phpt1	-0.567237	0.00391749
Anapc11	-0.562202	4.81057e-05
Psenen	-0.561366	0.0170261
Gpatch11	-0.560892	0.0109406
AI413582	-0.56085	0.00844827
Mrpl40	-0.559279	0.000259397
Dnlz	-0.559233	0.0043536
Supt4a	-0.558335	0.000150254
Fam96b	-0.55667	0.0135467
Gemin7	-0.554442	0.0111014
Trappc6a	-0.552782	0.011144
Lsm6	-0.55115	0.000575608
Fis1	-0.549615	2.62062e-05
Mrpl51	-0.548843	0.0040364
Mea1	-0.548808	0.0001552
Tmsb10	-0.548637	0.00270081
N6amt1	-0.548364	0.00271387
Rps4x	-0.547947	1.29679e-05
Acyp1	-0.545681	0.0373216
Dync1i2	-0.545418	0.00531079
Eif3k	-0.544754	0.000118881
Ict1	-0.544643	0.00742462
Med31	-0.544482	0.0426109
Chmp4b	-0.544267	0.00306426
Ap2s1	-0.541227	9.17231e-07
Lsm4	-0.541098	0.00105669
Rp9	-0.539613	0.00226177
Mrpl55	-0.538953	0.0092245
Tmem208	-0.537044	0.000255209
Iscu	-0.536901	0.000262792
Atp5g3	-0.535901	0.000155687
Rpl10a	-0.534902	0.00115523
D8Ertd738e	-0.534601	0.000103895
Cfdp1	-0.53398	1.16493e-05
Pafah1b3	-0.533472	0.0139817
Myl6	-0.53169	2.24225e-05
Mrps14	-0.530962	0.00783604
Rbx1	-0.53085	0.000224012
Dynll1	-0.529482	0.0159706
Arl2	-0.528872	0.000522396
Prdx5	-0.527983	0.000352776
Sec62	-0.527532	0.0458888
Mrpl32	-0.526865	0.0433512
Aspscr1	-0.526099	0.0354029
Ptms	-0.525749	0.000876699
Ier3ip1	-0.524327	0.0159706
Nhp2	-0.52083	0.00232302
Dctn3	-0.517737	3.09296e-05
Mrpl13	-0.517434	0.00497839
Nt5c	-0.516039	0.0237523
Anp32a	-0.515642	0.0280992
Emd	-0.514568	0.0306976
Rpl19	-0.514321	1.80659e-05
Nkiras1	-0.513126	0.00144173
Rabac1	-0.512864	0.000183743
Sarnp	-0.508061	0.00164104
Med29	-0.507894	0.0406383
Mt3	-0.507143	0.0347525
Sh3bgrl3	-0.507025	0.00482662
Ssna1	-0.506882	0.00536994
Mrps24	-0.505295	0.0025675
Psmb2	-0.505249	0.00440672
Rpl29	-0.50379	0.000137926
Rbms3	-0.50297	0.006471
Srp14	-0.50274	0.00056859
Manf	-0.501031	0.043287
Kcnab2	-0.500554	0.0138127
Camk2n2	-0.499747	0.00960042
Psmb3	-0.499431	0.00239976
Cox16	-0.498536	0.00960042
Pold4	-0.497884	0.0347287
Ppp1r11	-0.496097	0.00238429
Ppdpf	-0.495702	0.00292168
Hsbp1	-0.493858	2.11647e-05
Mrps18a	-0.493005	8.62366e-05
Rwdd1	-0.492785	0.00396143
Tmem147	-0.4925	0.00537916
Rps9	-0.491021	0.00018967
Mrps15	-0.490852	0.00762644
0610009D07Rik	-0.490049	0.0271005
Apoa1bp	-0.485786	0.0269206
Tpt1	-0.485551	4.9543e-06
2700029M09Rik	-0.48485	0.0313055
Mrpl18	-0.482672	0.00118838
Deb1	-0.477931	0.0396372
Mrpl20	-0.473538	0.000498103
Fth1	-0.472898	0.0106081
Eif1ad	-0.472793	0.0155467
Snrpc	-0.472401	0.00862219
Mrpl49	-0.472142	0.0378433
Zcrb1	-0.471332	0.00614432
Snrpe	-0.470877	0.0364945
Ccdc124	-0.470185	0.00123934
Fam92a	-0.469909	0.0236763
Ubald1	-0.468811	0.0139062
Ranbp1	-0.468483	0.00337702
Cox19	-0.466912	0.0118929
Timm10	-0.464739	0.0188441
Psma7	-0.463314	0.0014529
Snrpd1	-0.459203	0.0480505
Fundc2	-0.458338	0.0369136
Rpl6	-0.457189	3.57926e-05
Commd4	-0.452985	0.015529
Trappc1	-0.452006	0.0363418
Dynll2	-0.451996	0.0170261
Eef1a2	-0.449329	0.0245238
Zmat2	-0.448393	0.00497839
Gng3	-0.446976	6.88835e-05
Mrpl43	-0.446146	0.0148483
Tceb1	-0.445274	0.00529275
Psme2	-0.444721	0.0431295
Rala	-0.442522	0.000430358
Tbrg1	-0.441213	0.0410349
Pop5	-0.440393	0.0443655
Park7	-0.436231	0.000853847
Churc1	-0.436107	0.046778
Mrps17	-0.434906	0.0171963
Fam57b	-0.434788	0.0245238
Mrps26	-0.433958	0.0144058
Zrsr2	-0.43288	0.0315429
Mrps34	-0.432663	0.013962
0610037L13Rik	-0.432133	0.0181324
Stmn3	-0.430507	0.000497116
Bmyc	-0.429659	0.038289
Polr2g	-0.427624	0.0159726
Bud31	-0.426825	0.0130435
Ndufs8	-0.425637	0.00383744
Naca	-0.425517	0.00880342
Tmem14c	-0.423505	0.00738274
Ndufs4	-0.422298	0.0118663
Gstp1	-0.4193	0.0206899
Ccdc28a	-0.418461	0.0404055
Lamtor5	-0.416126	0.0234695
Oaz1	-0.414167	0.00151068
Taf10	-0.413376	0.0139786
Mrpl15	-0.412521	0.00363876
Mrps10	-0.411922	0.0354986
Ufc1	-0.409759	0.0295675
Tpm1	-0.407196	0.0248279
2310036O22Rik	-0.40645	0.0014624
Bex2	-0.40624	0.00124449
Nfu1	-0.405079	0.00989544
Ndufs3	-0.404947	0.0105011
Serf2	-0.404752	0.0255177
Vti1b	-0.400903	0.000253936
Phf5a	-0.397526	0.0129158
Synj2bp	-0.396983	0.0446549
Trnp1	-0.396813	0.0170931
Sepw1	-0.396043	0.038289
Btf3	-0.39421	0.016969
Gpx1	-0.392709	0.00563209
Ntan1	-0.392352	0.038289
Rpl7a	-0.388694	0.000651125
Ttll7	-0.388292	0.0435556
Rps5	-0.382034	0.00960042
Rpl10	-0.381222	0.00799925
Brk1	-0.379823	0.00055958
2700060E02Rik	-0.379338	0.008168
Anp32b	-0.375529	0.0170707
Arpc3	-0.374573	0.00984006
Arpc5l	-0.37391	0.0207043
Psmb5	-0.370577	0.0125829
Txndc17	-0.369367	0.0086987
Coq7	-0.368164	0.0234862
Emc9	-0.366425	0.0314202
Zc3h15	-0.364127	0.0274419
Rbm8a	-0.364003	0.0299696
Anapc16	-0.363013	0.0372929
Rps3a1	-0.362411	0.0013938
Rexo2	-0.36222	0.0156678
Vps28	-0.362135	0.0138635
Atp5d	-0.35907	0.0175685
Wbp4	-0.358157	0.0364945
Myl12b	-0.356999	0.00224117
Pnkd	-0.354516	0.0377642
Nme1	-0.353398	0.0245376
Sms	-0.353333	0.0385458
Aurkaip1	-0.351189	0.0138127
Rps6	-0.349879	0.00215662
Ubxn2a	-0.342948	0.0372095
Bcas2	-0.342781	0.0410013
Fam173a	-0.339208	0.0347287
Psmb6	-0.336881	0.00945624
Pdlim7	-0.33651	0.0363379
Cox7a2l	-0.33312	0.00824355
Psmb1	-0.330677	0.00759961
Swi5	-0.329723	0.00685473
Tbcb	-0.328713	0.0070516
Pin1	-0.327477	0.0361643
Eef1b2	-0.327153	0.0176017
Gabarap	-0.322057	0.00419605
Ndufv2	-0.320819	0.00623647
Timm17a	-0.316416	0.0140134
Scp2	-0.309506	0.0459878
Tsn	-0.306945	0.00912715
Hmgb1	-0.306041	0.0255651
Rpl8	-0.30377	0.0150172
Vps29	-0.303356	0.0463721
Rps3	-0.296371	0.00497839
Ssu72	-0.294045	0.0227571
Map1lc3a	-0.294044	0.0116838
Psma2	-0.292733	0.0332343
Psma6	-0.28395	0.0239027
Tppp3	-0.278411	0.0374957
Nap1l1	-0.276847	0.0407162
Arpp19	-0.273055	0.0371993
Rpl15	-0.26472	0.0330715
