# Supplementary material for: Transcriptional profiling of dental sensory and proprioceptive trigeminal neurons using single-cell RNA sequencing
Source: Int J Oral Sci. 2023 Sep 25;15:45. doi: 10.1038/s41368-023-00246-z (PMC10519964; doi:10.1038/s41368-023-00246-z)
Supplement: Supplementary file 2 — Table S1, Table S2, Table S3, Table S4 & Table S5 [file 41368_2023_246_MOESM2_ESM.zip › Supplementary tables/SupplementaryTable4_DPA_Vs_MTN.xlsx]

## Sheet: DPA
Gene Symbol	log2 Fold Change	Adjusted P-Value
Tspan8	-10.0041	1.12716e-60
Calca	-8.77113	1.25523e-179
Ptgir	-8.70686	2.75581e-86
Serpina3g	-7.82497	1.57572e-56
Cdh1	-7.68385	1.68305e-19
Dkk3	-7.5501	5.74608e-37
Gpx3	-7.30314	5.99089e-60
Lpar3	-7.09905	2.81927e-19
Kcnv1	-6.87257	1.53824e-19
Ly86	-6.82796	1.42256e-28
Mal2	-6.79117	6.44205e-28
Tmem176a	-6.68468	1.37118e-40
P2rx3	-6.62925	6.37635e-59
Rxrg	-6.62161	4.99951e-52
Gng8	-6.56704	1.72382e-50
Tlr4	-6.4355	4.96509e-20
Calml4	-6.41514	2.01535e-43
Ccl2	-6.3779	8.01924e-18
Cartpt	-6.36666	2.54197e-27
Art3	-6.19632	6.1586e-30
Cd9	-6.13017	3.40882e-48
BC030867	-6.04492	4.18176e-36
Tmem176b	-6.03761	6.95218e-35
Hmga2-ps1	-6.00122	2.31023e-24
Casp1	-5.91471	3.49125e-14
Tusc5	-5.88331	9.48867e-42
Iigp1	-5.80276	3.37008e-15
Trpv1	-5.78955	3.90995e-25
Pear1	-5.76373	2.17769e-36
Arhgap15	-5.73909	1.35078e-48
Rasef	-5.73087	3.29956e-27
Nptx1	-5.68751	1.51416e-32
Casp12	-5.67446	5.45039e-29
Gm11240	-5.57525	1.20237e-25
Nmb	-5.50939	1.6706e-39
Pcp4l1	-5.43583	6.74266e-32
Kcnt2	-5.40521	2.32228e-14
Mettl7a3	-5.37964	2.66372e-37
Dppa2	-5.29003	2.33743e-24
Chrnb3	-5.22345	2.87417e-07
F2r	-5.22017	1.87934e-37
Moxd1	-5.21412	2.61113e-06
Gm765	-5.19522	3.96924e-12
Syne4	-5.16588	1.03139e-12
6030408B16Rik	-5.14218	8.00436e-14
Mrap2	-5.13343	3.82883e-24
Esam	-5.10496	1.75688e-29
Prkar2b	-5.05998	3.39611e-42
Ifi47	-5.04082	2.66016e-08
Cck	-5.02416	6.8849e-11
Bche	-5.00764	1.50835e-17
Wfdc17	-4.99917	6.00559e-12
Gabra3	-4.99585	1.40115e-07
Hgf	-4.98451	5.48652e-19
Mmp14	-4.97794	1.58995e-15
Bet3l	-4.97059	4.96994e-38
Fam89a	-4.97027	1.38902e-22
Scn11a	-4.94122	1.66072e-20
Racgap1	-4.90562	1.37476e-31
Chrna7	-4.89764	1.61241e-11
G630090E17Rik	-4.89472	4.28444e-08
Gpr83	-4.88946	3.86595e-06
Omp	-4.87278	3.07777e-21
S1pr3	-4.84918	5.49427e-19
Timeless	-4.80355	1.20735e-23
Folh1	-4.80244	5.62062e-14
Efcab10	-4.78885	2.81121e-20
Nos1	-4.74767	3.87847e-11
Zfp459	-4.74385	6.76941e-09
Mapk13	-4.73173	3.11839e-21
Gfra3	-4.70213	4.3086e-17
2900052N01Rik	-4.69783	4.27091e-11
Plscr4	-4.68422	2.82806e-12
Galnt14	-4.67872	6.36672e-30
Ctxn3	-4.64178	6.36449e-10
Gpr149	-4.61571	1.93582e-28
Ripply3	-4.58686	2.38882e-06
Sytl3	-4.58169	3.258e-32
Zmat4	-4.58066	1.36792e-12
Igsf21	-4.52799	1.2066e-19
Col24a1	-4.52257	8.93935e-18
Serpina3i	-4.5144	5.88643e-20
Fgf13	-4.45795	0
Rasa4	-4.45127	6.0472e-19
Prrg4	-4.45077	2.46573e-19
Ift122	-4.44632	5.72511e-38
Hbq1b	-4.43656	1.40773e-25
Fxyd5	-4.4287	6.43359e-13
Srgn	-4.4073	2.26222e-05
Phf11b	-4.39683	2.23751e-16
1700007G11Rik	-4.37229	4.86945e-11
Arhgap36	-4.33828	3.14718e-09
AI427809	-4.33489	1.71881e-10
Necab1	-4.33488	1.81857e-44
Kcns3	-4.3238	6.03993e-21
Lipk	-4.31798	1.03477e-15
Prkcd	-4.31646	3.2009e-29
Gbp2	-4.30695	1.79042e-12
3110047P20Rik	-4.30279	2.79292e-18
Gpr35	-4.26896	3.3895e-16
Rnf112	-4.26659	8.19601e-13
Sp6	-4.2317	2.62745e-16
Fxyd2	-4.22106	5.16243e-40
Morc1	-4.17739	1.09717e-07
Il6	-4.17682	2.61621e-05
Ldb2	-4.16707	8.66976e-09
Zfp536	-4.15314	4.31807e-14
Foxp2	-4.1361	0.000258692
Cnga3	-4.12514	0.00022251
Fam150b	-4.11994	2.86183e-21
Frzb	-4.11114	9.78296e-09
Rtn4rl2	-4.10617	3.24111e-21
Ccdc172	-4.10124	1.09997e-08
Slc7a7	-4.07874	4.61554e-36
F2rl2	-4.0761	3.24814e-22
Gatm	-4.06529	6.91024e-30
Lipg	-4.05571	6.34641e-07
Ppapdc1a	-4.05485	9.23519e-07
Popdc3	-4.05007	5.77215e-23
Tenm1	-4.04039	5.28928e-12
Gm10754	-4.03209	9.41843e-10
Igfbp2	-4.02556	1.72484e-10
Slc10a6	-4.01801	1.521e-10
Rph3a	-4.01395	1.45044e-18
Omg	-3.97352	2.20669e-23
Snord91a	-3.94558	6.53644e-16
3425401B19Rik	-3.94433	4.45792e-06
Irf6	-3.93955	1.16543e-06
Gstt1	-3.9362	3.12053e-15
Sp100	-3.93619	1.52356e-05
Slc45a3	-3.93482	2.31678e-15
Ifitm2	-3.92277	3.17305e-12
Col11a1	-3.92068	9.63484e-08
I830012O16Rik	-3.91948	3.83148e-08
Eml1	-3.91348	7.87368e-42
Tstd1	-3.91228	1.27009e-11
Clca5	-3.90465	0.000640176
Serpinb1b	-3.88812	9.31805e-17
Camk1g	-3.8857	1.27462e-07
Epha5	-3.86817	4.13688e-30
Dpp10	-3.86724	3.75716e-07
Nid1	-3.86497	0.000916247
Krt79	-3.86216	8.57987e-05
Slc1a5	-3.85128	2.72652e-13
Ghr	-3.84764	1.22004e-21
Serpinb9	-3.84241	2.39306e-15
Itm2a	-3.8252	4.03138e-06
Arxes2	-3.81333	6.59869e-105
Ifi27l2a	-3.80414	4.26638e-12
Steap1	-3.79091	1.7576e-16
Frmd7	-3.78735	5.28555e-06
Eepd1	-3.77822	1.98579e-23
Hfe	-3.77448	1.20077e-11
Adcy7	-3.75543	1.46489e-12
Klf15	-3.74872	3.46217e-11
Grid2ip	-3.74748	1.91712e-13
Mki67	-3.74225	3.84258e-05
Insm2	-3.72163	9.34001e-22
L3mbtl4	-3.71943	7.85049e-08
Loxl4	-3.71515	9.07139e-08
Smpd5	-3.71497	1.04331e-06
Dcn	-3.71262	6.36219e-08
Il1rl1	-3.7089	0.000868848
Tspan2	-3.69179	4.26297e-33
Lrrc55	-3.66832	8.49672e-06
Osbpl3	-3.66247	7.03503e-40
Synpr	-3.6503	1.17604e-08
1300002K09Rik	-3.64948	1.71446e-06
Ppp1r2	-3.64779	7.1448e-240
6720489N17Rik	-3.64499	8.32707e-15
AA387883	-3.63002	4.68034e-06
P2ry2	-3.62974	4.95732e-14
Rasgrp1	-3.62918	4.12431e-09
Kcnip1	-3.62692	9.97914e-15
4833412C05Rik	-3.60991	2.08765e-07
Cd55	-3.60928	2.77932e-54
Rcn3	-3.6069	0.00234062
Car12	-3.60579	1.5121e-05
2410057H14Rik	-3.59262	8.92223e-09
Ephx1	-3.57937	2.79683e-18
Capn5	-3.57252	8.48516e-48
Sele	-3.57223	0.0088449
Abca13	-3.55703	4.23537e-05
Thbd	-3.55286	2.90057e-07
Sema3b	-3.5393	0.000114673
Kcng1	-3.53892	0.000189104
Tmem100	-3.52161	4.88948e-19
Glyat	-3.51979	2.72205e-10
Fcrlb	-3.51899	6.21451e-07
Prkcb	-3.51863	1.70831e-41
Fam174b	-3.51044	1.28325e-19
Pdzrn3	-3.50111	1.39187e-07
Asic3	-3.49277	8.45614e-17
Kcnq5	-3.4915	3.41812e-09
Ano3	-3.46329	1.03987e-19
Chaf1b	-3.45043	7.76847e-11
Dhh	-3.44269	4.44352e-05
Nyap2	-3.4414	1.93095e-08
Samd9l	-3.38884	5.78767e-17
Plxnd1	-3.37075	6.76284e-12
Fcgrt	-3.36481	4.709e-08
Pigz	-3.36232	2.69778e-24
Rab32	-3.36154	6.81767e-10
Calcrl	-3.35216	4.67929e-09
Kank4	-3.34252	2.2269e-09
Slc43a3	-3.34165	7.0515e-06
Zfp54	-3.33014	4.38146e-10
Tk1	-3.32705	2.01483e-08
Ifi35	-3.31525	6.77293e-20
P2ry1	-3.30992	7.10002e-14
Cgnl1	-3.3075	8.33932e-17
Faim2	-3.30536	1.90108e-25
Fxyd7	-3.30409	2.82725e-15
Prom1	-3.29684	0.000279764
Tnfsf13b	-3.29361	0.00174628
Ifit3	-3.2902	3.18545e-09
Cd82	-3.28961	4.00708e-08
Zfp558	-3.27781	3.40556e-06
Rgs16	-3.25933	0.0026976
Ppic	-3.25839	0.00890096
Rgs4	-3.25776	6.67081e-15
Nxt2	-3.23967	2.07174e-38
Rcn1	-3.23876	3.67949e-09
Obp2b	-3.23664	0.000961717
4930524L23Rik	-3.23641	0.000175233
Gm4841	-3.23531	0.000706495
Zfp455	-3.20593	0.000105483
Csmd3	-3.20549	5.48957e-07
Exoc3l4	-3.20234	1.68711e-13
Rex2	-3.19825	9.23686e-09
Best1	-3.19486	1.70764e-06
Scube1	-3.19458	3.39615e-06
Kctd19	-3.19105	3.77885e-06
Krt1	-3.1906	6.48518e-11
Tac1	-3.18627	3.27302e-12
Apln	-3.18155	2.68523e-05
Fam57a	-3.17807	8.78223e-14
Aox4	-3.1747	0.00162542
Serpina1e	-3.17197	0.00172515
Phf11d	-3.15778	1.06661e-05
Dgkg	-3.14436	1.66876e-13
Ada	-3.14163	1.16174e-06
Ctso	-3.13836	3.3041e-07
Gstm2	-3.13576	1.70256e-07
Crip2	-3.13505	2.16635e-76
Trhde	-3.13241	1.48e-05
Nrn1	-3.13077	1.73183e-27
Mr1	-3.12845	5.7068e-12
Sash3	-3.12499	5.15757e-05
Rab37	-3.12173	4.43001e-11
Reps2	-3.12042	9.65998e-30
A530058N18Rik	-3.11985	0.0114932
Litaf	-3.11249	4.70388e-20
Tm4sf1	-3.10992	3.39843e-12
Creg2	-3.1093	3.31976e-06
Slc2a9	-3.10853	0.000103975
Abcg2	-3.10383	9.74937e-28
Capn9	-3.09745	2.1367e-06
Alpk2	-3.08906	0.000954052
Gm19461	-3.08737	5.82877e-10
Gm10406	-3.08081	1.86052e-06
Mme	-3.07824	0.016835
Scg2	-3.07626	8.14132e-51
Tmbim1	-3.06257	4.42623e-23
Gm10509	-3.0578	5.61848e-10
Hnmt	-3.05414	3.884e-19
2310057J18Rik	-3.05257	0.00191602
2610305D13Rik	-3.04213	1.30044e-14
Ngfr	-3.03178	2.2199e-58
Bves	-3.02854	3.31146e-06
Kcng4	-3.02587	0.00390492
Galnt3	-3.01556	3.676e-09
Lama4	-3.00139	0.00015277
Slc16a2	-3.00057	2.3108e-09
Gm20597	-2.98689	0.000135138
1700001L05Rik	-2.96986	1.61987e-08
Gm20939	-2.95199	1.88262e-18
Pln	-2.94597	0.00771348
Amigo2	-2.94469	1.30728e-12
Kcne3	-2.94002	0.0108929
Fam169b	-2.93323	0.000338912
Oaf	-2.92802	0.0304258
1700019D03Rik	-2.91579	5.5997e-15
Cpne4	-2.91436	4.77018e-11
Smpdl3a	-2.91204	3.2424e-18
Gm1604b	-2.90997	9.47612e-09
Cacna1h	-2.9074	1.9324e-07
Ly6h	-2.89142	3.34153e-07
Cyp2r1	-2.88907	0.0448604
Mnda	-2.88589	2.67878e-06
Etv5	-2.87632	2.20414e-32
Prlr	-2.87021	0.000422363
Rsad2	-2.86982	3.19344e-08
Pvt1	-2.86894	1.37726e-25
Fstl5	-2.86273	1.09221e-09
Cer1	-2.86083	5.34672e-05
Lamp2	-2.86023	3.70853e-130
1700003M02Rik	-2.85287	2.2215e-05
Adh7	-2.84879	5.27267e-05
Tcf19	-2.84542	5.14739e-18
Rtp4	-2.84337	3.44235e-10
Gm13582	-2.8259	0.0063474
Rit2	-2.82154	2.73883e-66
Ppp1r2-ps3	-2.82112	3.53289e-11
Serpinb1c	-2.81793	3.58717e-06
Dqx1	-2.81515	1.52949e-09
Rbm46	-2.81355	0.000124615
AI987944	-2.81161	4.76987e-13
Ngb	-2.81123	0.000132165
Npy1r	-2.80986	1.49778e-05
Arxes1	-2.80911	3.31348e-36
Osmr	-2.80808	5.78923e-06
Nms	-2.80578	8.62494e-05
Serp1	-2.80548	2.43332e-74
Pi16	-2.79835	0.00323145
H1foo	-2.79291	0.0289183
Egr1	-2.78358	4.2363e-14
Pstpip1	-2.7795	9.00496e-11
Cdh15	-2.77883	3.76084e-06
Zbtb20	-2.77869	3.11752e-13
Tspan15	-2.77697	2.74798e-09
Zfp874a	-2.77177	2.75854e-31
Gabrg2	-2.76729	5.90155e-26
Sgcz	-2.76683	1.99108e-06
Prdm8	-2.76683	2.6171e-07
Ifi204	-2.76483	8.13115e-11
Rnft1	-2.76188	1.50163e-17
Kcnq4	-2.76174	2.92932e-05
Gbp3	-2.75615	1.89359e-10
4933432K03Rik	-2.75309	0.0021046
Ube2q2	-2.75095	2.23774e-167
Col10a1	-2.75002	5.86738e-05
Mpped1	-2.74599	6.47917e-05
2900041M22Rik	-2.74108	1.1291e-06
Galnt10	-2.73919	3.06428e-10
Lrrk1	-2.73816	1.1579e-08
Zfp944	-2.73394	1.77739e-33
Lrrc18	-2.72287	0.0393329
Fstl3	-2.72205	6.49244e-08
Depdc7	-2.71955	0.000283467
Gm14446	-2.71501	4.48677e-06
Col25a1	-2.7104	0.00771348
Trappc2	-2.71009	2.32522e-113
Lefty1	-2.70982	0.0256417
Acpp	-2.70831	0.000150544
Acot10	-2.70477	1.22456e-47
Mir3064	-2.70442	2.33859e-14
Gbp5	-2.70162	0.000106356
Asic1	-2.69866	3.49557e-12
Slc5a7	-2.69744	0.0118713
Adrb2	-2.69407	0.0366417
Adamts8	-2.68587	2.95955e-05
Sqrdl	-2.68415	0.00251742
Trp53inp1	-2.68146	6.45946e-23
Nr2f2	-2.68088	1.78222e-13
Casp4	-2.66272	0.0229816
1700011I03Rik	-2.65279	0.00625652
Abtb2	-2.65152	1.99413e-07
Aox1	-2.64929	2.39642e-17
Acaa1b	-2.64919	6.97645e-10
Rab36	-2.64734	4.47881e-10
Kctd16	-2.64073	9.56304e-11
Dennd2d	-2.63652	0.00932352
Samd14	-2.63517	3.70334e-39
Padi4	-2.63323	3.60437e-08
Fbp1	-2.62938	9.22921e-05
Oasl2	-2.62921	3.23755e-14
C1qtnf3	-2.62712	0.00518616
Plek2	-2.62375	2.50053e-08
Ccdc158	-2.61795	0.0164911
Pirt	-2.61773	1.13229e-48
Ecm1	-2.61433	5.42724e-13
Clgn	-2.61389	8.3131e-24
Gm11190	-2.61085	0.00133574
Gm14305	-2.61062	5.31033e-47
Fam81a	-2.60936	4.18118e-11
Pkia	-2.60704	4.08606e-43
Lgals3bp	-2.60618	9.78805e-16
Galnt5	-2.60419	5.04162e-07
Sema3e	-2.60299	0.000819412
Itfg1	-2.60098	5.29152e-103
Plk1	-2.59858	0.0257506
Zfp51	-2.59852	6.55351e-17
Nuf2	-2.59792	0.0283979
Bdnf	-2.59655	2.13936e-29
Dnaic2	-2.59352	0.000557157
Scd1	-2.59212	2.11045e-28
Luzp2	-2.59209	4.27519e-18
Cd28	-2.59165	0.015236
Hfm1	-2.58715	1.13344e-09
Gpm6b	-2.58443	2.07278e-06
Gria1	-2.58257	3.45728e-05
Vgll3	-2.56878	0.00735709
Eda	-2.56764	8.94509e-05
Spc25	-2.5659	4.55113e-05
Pvrl3	-2.56424	9.71682e-34
Pls3	-2.55515	7.6057e-63
Cd209g	-2.55124	0.0167041
9230110C19Rik	-2.54879	2.95794e-14
Il18	-2.54327	1.11564e-09
Gpc5	-2.53416	0.00021526
Disc1	-2.53028	0.000265602
Apoo	-2.52547	2.03925e-88
Kcnd1	-2.52491	8.19073e-13
Trabd2b	-2.52213	2.41037e-05
Colec10	-2.50911	0.0188116
Ctsc	-2.5076	0.0141911
Taf9b	-2.50665	6.95606e-32
Cyp2c55	-2.50492	0.0330962
Plk3	-2.50446	8.42478e-20
Gm9199	-2.50063	0.00490272
A4galt	-2.50036	3.5859e-18
Rras	-2.49548	1.29463e-26
Adcyap1	-2.49406	3.27571e-17
4930564G21Rik	-2.49353	0.0199186
2210404O09Rik	-2.49096	3.2315e-12
S100a7a	-2.4874	0.00381133
Stk17b	-2.48622	2.07794e-13
Gramd2	-2.48465	0.00738727
Gm13710	-2.48463	0.00887866
Zeb2	-2.47935	2.87488e-16
Sorbs2	-2.47429	0.0106853
Cd24a	-2.46917	1.10274e-13
Zfp758	-2.46811	1.13609e-23
Shc3	-2.46208	5.98422e-05
Flt3l	-2.46125	1.42536e-05
Plat	-2.46087	8.03316e-12
B230216N24Rik	-2.45857	3.55085e-06
Zfp931	-2.45783	4.89826e-27
Th	-2.45477	0.00348012
Cep55	-2.44869	0.0193155
Ccng2	-2.44465	2.46256e-27
Apod	-2.44379	9.80519e-09
9230112J17Rik	-2.44231	0.000427968
Zfp934	-2.44107	1.00362e-05
Kif18a	-2.43828	6.46932e-05
Vamp5	-2.43625	0.0149526
Ipcef1	-2.43495	0.000570762
Marveld1	-2.43077	7.90651e-10
Emb	-2.42903	5.09219e-146
Ripk3	-2.42734	0.0224883
Fancd2	-2.42727	0.0333169
Ooep	-2.42554	0.0155249
Tnfrsf10b	-2.42469	4.6744e-06
Traf1	-2.42221	0.0356339
Syngr2	-2.41919	1.13768e-09
BC026590	-2.41483	8.31621e-13
Mfsd8	-2.41174	1.28693e-10
Lgals9	-2.40998	1.44467e-09
Ankrd6	-2.4097	1.80424e-09
Arl8b	-2.40867	4.52217e-125
H2-DMb1	-2.40737	0.000631141
Ddx60	-2.40684	3.48371e-05
Klhl13	-2.40664	5.10423e-05
Fam3b	-2.40655	0.00335849
Ndp	-2.4003	6.30692e-08
Ifi203	-2.39685	9.40362e-05
Spin2	-2.39381	1.53905e-06
Laptm4b	-2.39381	8.66072e-69
Col5a2	-2.39352	2.50164e-06
Vamp8	-2.39188	1.25389e-05
Zfp960	-2.39152	4.98472e-08
Ifrd1	-2.39002	6.01358e-39
Pdk3	-2.38751	6.91911e-36
Neto2	-2.38686	2.57016e-21
Gpr160	-2.38639	0.00354446
Tspan6	-2.38478	1.97484e-13
Ube2l6	-2.38378	2.58788e-30
Plcb3	-2.38205	8.63201e-16
Synj2	-2.3801	3.50305e-09
Gm14420	-2.37956	1.00313e-14
Pcdh17	-2.37448	7.98293e-26
Tmem54	-2.37296	0.00101695
Lrrc3	-2.37164	1.81741e-09
Ankrd29	-2.37015	3.42797e-10
Spryd7	-2.36989	1.60418e-97
Ppef1	-2.36968	9.43273e-09
Serpina3n	-2.36761	9.77012e-31
Dpyd	-2.36736	3.47006e-11
Hist1h2bg	-2.36652	2.28924e-15
Slc4a11	-2.36364	1.97812e-07
Mlip	-2.36085	0.0480257
Zfp942	-2.35976	2.30188e-17
Pdzd7	-2.3581	0.000890128
Mab21l2	-2.35789	0.0329544
Fam19a1	-2.35129	1.94343e-08
C920025E04Rik	-2.3464	0.000453118
Skp1a	-2.34433	1.09531e-104
D330050G23Rik	-2.34362	4.93381e-08
Ttll9	-2.34176	0.00021593
Cdh10	-2.34061	0.00147848
1700066M21Rik	-2.34049	7.07957e-16
Dscc1	-2.33934	0.0372224
Zfp72	-2.33869	1.31878e-05
Cyp2j9	-2.33528	4.31094e-05
1700112E06Rik	-2.3344	0.000701057
Dmrtc1a	-2.33351	3.0838e-05
Crbn	-2.33065	7.4272e-123
Lpin3	-2.33015	0.00524844
Insrr	-2.32936	0.0141352
Nrsn1	-2.32793	1.23673e-43
Ap3s1	-2.32744	7.5213e-78
Spef2	-2.32548	0.0341091
Sprn	-2.32318	1.09338e-16
Tlr3	-2.32203	0.00423719
Serping1	-2.3145	1.00349e-08
C530044C16Rik	-2.31367	0.0107302
2610307P16Rik	-2.31329	1.16362e-05
Pcdhac1	-2.31172	4.56982e-05
Ptgs2	-2.31157	0.00281981
Exd1	-2.30709	0.0138236
9430091E24Rik	-2.30625	2.2042e-08
Astn2	-2.30583	4.07536e-05
Cetn4	-2.30576	2.59109e-12
Trim34a	-2.3031	4.7194e-06
Upp2	-2.30306	1.11268e-06
Pqlc3	-2.2972	3.48425e-20
Stab2	-2.29311	0.00292679
Emp2	-2.29202	0.0138946
Ckap2	-2.29087	0.00017096
Mill2	-2.29004	0.00220746
Serpina3h	-2.28557	0.000263361
Gm13476	-2.28326	6.43317e-05
Actn3	-2.27991	0.00162397
Rai2	-2.27662	1.07058e-05
C1qtnf1	-2.27661	8.29006e-15
Trim21	-2.27635	4.59805e-05
4632434I11Rik	-2.27548	3.66699e-11
Zfp119a	-2.27339	2.57407e-09
Dsel	-2.27331	1.15193e-12
Efcab1	-2.27292	4.14392e-10
Rftn1	-2.27234	0.00745239
Gm13157	-2.2666	3.58047e-17
Spry3	-2.26462	7.2702e-09
Sh3bgrl	-2.26459	5.61176e-48
B630019K06Rik	-2.26148	1.07048e-32
Zfp943	-2.25937	4.67905e-22
E230025N22Rik	-2.25265	0.0412507
Gpnmb	-2.24809	0.000735057
C630020P19Rik	-2.24713	3.14273e-10
Prkch	-2.24705	1.63661e-05
Ppp1r1c	-2.24578	6.74266e-32
Pttg1ip	-2.24389	1.60413e-27
Cnot7	-2.24329	6.24591e-115
Atp1b3	-2.2427	2.73362e-85
Ifi44	-2.23844	5.43554e-05
St3gal4	-2.23636	8.11446e-06
Vbp1	-2.23559	1.09729e-114
Plk4	-2.23388	6.05093e-08
2610044O15Rik8	-2.23322	5.77563e-26
Slc25a30	-2.23267	3.07632e-07
Pnpt1	-2.2312	1.46057e-25
Cblb	-2.23043	5.91954e-10
Cldn12	-2.22913	1.01456e-19
Lima1	-2.22802	2.25494e-06
Nampt	-2.22721	7.61616e-38
Zdhhc9	-2.22679	1.15169e-34
Stat6	-2.22653	1.80228e-21
Kcnk4	-2.2226	4.40795e-12
Gnat1	-2.2205	0.0293272
Fam84b	-2.2168	0.0213861
Gpr155	-2.21619	7.22172e-15
Ero1l	-2.21362	6.07813e-39
Tap1	-2.2136	9.29443e-07
Fam45a	-2.21263	3.91101e-58
Tmem140	-2.2107	3.29866e-06
Spock1	-2.21057	1.02525e-59
Sbspon	-2.21027	0.0391381
Tle6	-2.21017	0.000149703
Gria4	-2.20954	1.00124e-27
Dnmt3l	-2.20918	0.00133826
2610037D02Rik	-2.20885	0.00150816
Ifit1	-2.20756	0.00011495
Olfr920	-2.20658	4.8818e-08
Fgf1	-2.20626	4.97263e-27
Tm9sf2	-2.20187	1.74868e-49
Dnajb9	-2.20058	2.28148e-48
Bank1	-2.19808	0.00637397
Gm4262	-2.19716	0.0030214
Tnfrsf11a	-2.19675	0.0023576
Gm11549	-2.19537	6.15504e-06
Irf1	-2.19512	2.81317e-05
Gm5	-2.19341	5.06868e-05
Ddit4l	-2.19127	0.00125483
Hmgb4	-2.19047	0.0117632
Ar	-2.18972	7.45868e-05
Fez1	-2.18709	1.43992e-92
Apoe	-2.1861	0.000166055
Gcnt4	-2.18488	9.76674e-05
Sgol1	-2.18449	0.00316819
Acer3	-2.18353	1.44073e-23
Tmem184c	-2.18203	1.07669e-80
Mrgpra1	-2.17983	0.0304835
Hsd17b14	-2.17918	0.00865126
Cd1d1	-2.17769	1.79884e-08
Sulf1	-2.17701	2.33783e-05
Magee2	-2.17536	0.000228393
Fbxl21	-2.17494	3.59875e-08
Olfml3	-2.17494	0.00745993
Amz1	-2.1745	4.96769e-09
D130009I18Rik	-2.17368	5.87483e-09
Idi1	-2.1735	6.85828e-31
Rab11a	-2.17297	1.81299e-186
Nhlh2	-2.17063	0.00168167
Cldn9	-2.16864	0.000474521
Hpca	-2.16575	0.00339126
Syt5	-2.1652	1.46785e-16
H2-Ab1	-2.16467	0.0166901
Mir568	-2.16275	0.00316894
Ebf2	-2.16194	0.00490013
Acot9	-2.1619	3.20704e-53
Sc5d	-2.16057	3.19793e-42
Klf8	-2.15861	2.68791e-08
Shc1	-2.15734	1.56863e-21
Cept1	-2.15645	1.66975e-37
Ak3	-2.15607	3.83416e-29
Cacnb4	-2.15528	1.02969e-36
Fam188a	-2.15513	1.37891e-61
Nae1	-2.1525	3.83218e-83
Zdhhc2	-2.15226	4.45549e-77
Mospd1	-2.15032	5.13161e-44
Slc31a1	-2.14887	1.68628e-27
Slc25a53	-2.14794	9.085e-14
Snx2	-2.14725	2.23934e-83
2610316D01Rik	-2.14615	4.28337e-05
Gm14295	-2.14514	4.73533e-21
Sgol2	-2.1382	0.000300563
Ppp2r3c	-2.13649	1.72338e-88
Plcxd3	-2.13221	1.54358e-11
Opn1sw	-2.12733	0.0300913
Snap25	-2.12628	2.03735e-140
Shisa3	-2.12604	0.0190857
Zfp677	-2.12358	1.4583e-06
Usp14	-2.12238	2.01277e-121
Tekt3	-2.12161	0.00839974
Fam183b	-2.11942	0.025266
Fam194a	-2.11873	9.56712e-07
Zfand4	-2.11547	0.00211586
Zfp825	-2.11429	1.12234e-17
Zfp948	-2.11398	8.01923e-29
Tiparp	-2.11313	3.81316e-21
Slc22a18	-2.11269	0.000742138
Ccbl2	-2.11017	1.71047e-06
Dgat2	-2.10573	3.0161e-13
Abca6	-2.10204	7.13105e-05
Dcbld1	-2.10202	3.92154e-14
Olfm3	-2.10109	0.000534735
A630075F10Rik	-2.09964	2.74983e-05
Dynlt3	-2.09729	2.00549e-160
Ass1	-2.0955	1.21968e-13
Fmo5	-2.09438	0.000993864
Mtm1	-2.09386	8.88259e-15
Capza2	-2.09315	8.51142e-204
Prkd1	-2.09292	1.41733e-05
Stpg1	-2.09083	2.91122e-06
Lysmd3	-2.08731	9.85652e-16
Lhfpl3	-2.0869	3.43364e-05
Paqr8	-2.08651	9.93036e-13
Card14	-2.0851	0.0188537
Gm13152	-2.08473	7.95653e-11
Nudt19	-2.0835	2.72526e-43
Rims3	-2.0825	3.30512e-11
Trim23	-2.08241	2.11203e-13
Uty	-2.08042	1.36461e-13
Gmfb	-2.0803	2.08565e-129
Zfp959	-2.08025	1.33133e-08
Kcnu1	-2.07928	8.29994e-08
Spock3	-2.0792	8.01385e-26
Tph2	-2.07222	1.40989e-05
Avpr1a	-2.06917	0.000691862
Tmc7	-2.0668	1.03747e-09
Seh1l	-2.06575	2.30627e-35
Cab39l	-2.06524	1.65433e-32
Gsta4	-2.06382	6.46478e-05
Slc35a5	-2.06299	3.34009e-47
Pou4f3	-2.05835	0.000343645
Zfp958	-2.05783	3.30633e-10
Gcnt2	-2.05773	1.33689e-39
Dock11	-2.05298	2.76054e-20
Orc4	-2.04467	1.9011e-61
Dram1	-2.04397	0.00410665
Tmem255a	-2.04334	7.00772e-12
Nrbp2	-2.04006	1.02445e-25
Rgs10	-2.03994	4.29209e-25
Chek2	-2.03991	0.000189526
Gm3696	-2.03856	0.000693056
Hrsp12	-2.0376	1.11373e-22
Gm14326	-2.03679	6.20363e-34
Zfp788	-2.0366	1.8048e-17
Hpcal1	-2.03541	1.2247e-45
Gabra5	-2.03354	3.01406e-05
Tgm4	-2.03278	3.76329e-05
Vamp7	-2.03174	1.35091e-69
Zfp97	-2.03095	4.34162e-09
Zfp52	-2.03043	4.58164e-09
Trim30d	-2.02983	0.0234936
Orc5	-2.02807	1.21603e-24
A930017M01Rik	-2.02757	0.000265519
Fgf5	-2.02592	0.0149709
Gm15446	-2.02507	5.91861e-14
Fmo1	-2.02173	0.00137955
4930579G24Rik	-2.02161	1.57203e-05
Gemin8	-2.01885	0.000182962
Vwa5a	-2.01794	1.04793e-46
Ptger1	-2.01694	4.10527e-10
Exoc5	-2.0146	6.48769e-72
Nalcn	-2.01348	3.52064e-12
1600029O15Rik	-2.01303	0.00724456
Frmd3	-2.01215	4.12213e-47
Ptpn9	-2.01034	1.00284e-26
Slc27a3	-2.00999	0.00333644
Glmn	-2.00898	2.17803e-15
Ift57	-2.00668	7.47158e-30
Sfrp4	-2.00546	9.05404e-05
Spata6	-2.00524	8.918e-16
Mad2l1	-2.00356	5.68283e-08
Rap1b	-2.00036	2.77459e-101
Cyp2j6	-2.00018	3.17857e-11
Bbs5	-1.99784	2.49147e-26
Vps35	-1.99596	3.21857e-90
Limd2	-1.99494	9.27933e-12
Rad54b	-1.99302	0.0101284
Slc22a17	-1.99038	7.483e-32
Gm14440	-1.98842	4.88896e-12
Tmem229a	-1.98648	2.03842e-09
Bet1	-1.98619	1.41313e-22
Gm5595	-1.98498	3.81051e-05
Dram2	-1.98415	1.55456e-60
Dgkh	-1.98245	2.44197e-16
Sord	-1.98151	1.09994e-12
Iqcb1	-1.97984	3.90379e-37
Cdk14	-1.97942	6.6222e-40
Nt5e	-1.97895	0.00143181
B630005N14Rik	-1.97786	4.45788e-18
Trpm8	-1.97688	0.0414827
Irgm2	-1.97618	5.47964e-05
Ap1s2	-1.97516	2.92956e-74
Bhlhb9	-1.97403	2.28243e-26
Nags	-1.97318	0.0174535
Thrb	-1.97222	0.000387968
Ccdc74a	-1.9718	7.09856e-12
Rragb	-1.96982	1.19522e-33
Irgm1	-1.96849	2.08368e-06
Serhl	-1.96822	0.000369738
Zfp946	-1.96789	6.3546e-11
Hist1h2bj	-1.96739	3.71941e-08
Il33	-1.95999	0.00855508
Cryab	-1.95743	0.00421962
Hn1l	-1.95734	4.35525e-06
Ttc30b	-1.95592	0.000557835
2610301B20Rik	-1.95504	2.33533e-34
Strip2	-1.95503	3.74619e-05
Capn7	-1.9548	2.19116e-31
Kcnt1	-1.95463	1.99696e-06
Haus3	-1.9528	4.85698e-13
Tmem29	-1.95152	3.51128e-26
Ppp6c	-1.95019	3.15522e-42
Fbln5	-1.94674	0.000189858
Fbxo30	-1.94459	2.05615e-14
Samsn1	-1.94442	0.0189857
Ddx58	-1.94351	2.04053e-08
Pla2g1b	-1.94255	0.017273
Ptk2b	-1.93973	0.000339385
Rhot1	-1.93852	5.34286e-36
Rnf139	-1.93845	1.94769e-25
Gm2027	-1.93601	0.000518399
Scoc	-1.93594	7.89348e-147
Zcchc12	-1.93582	0.0293469
Map2k1	-1.93348	2.4368e-88
Abcc4	-1.93277	2.88335e-10
Pgrmc1	-1.93067	7.65512e-87
Pnrc2	-1.9303	1.80387e-25
Papd4	-1.92931	3.34616e-17
Zfp119b	-1.92638	1.77867e-06
Cmpk1	-1.9224	1.71049e-92
Atp1a1	-1.92227	2.83562e-54
Tdp2	-1.92225	4.78804e-28
Zfp709	-1.9218	3.68236e-06
A2m	-1.9217	0.00650634
Nox4	-1.92125	0.000500014
Sp110	-1.91974	0.001751
Cul2	-1.91757	1.58193e-40
Rfk	-1.91734	2.66972e-113
Zfp433	-1.91644	4.94412e-09
Cyp39a1	-1.91481	0.00917452
Ube2d3	-1.91136	1.33442e-110
Kntc1	-1.90826	4.55964e-05
E2f5	-1.90655	4.22401e-09
Socs4	-1.90259	7.55785e-12
Lrdd	-1.9001	0.00480433
Nqo2	-1.90009	1.57943e-25
Rnf13	-1.89942	1.39073e-96
Dusp15	-1.89879	2.54617e-06
Morf4l2	-1.89822	1.89051e-119
2022-03-01	-1.89785	0.000895051
Cadps	-1.89712	2.37299e-64
Atf1	-1.89676	7.23542e-11
Hsd17b12	-1.89586	3.56151e-48
Nt5c3	-1.89495	7.25832e-59
Mkln1	-1.8937	3.66639e-33
Gm12216	-1.89308	0.00448552
Ncald	-1.89003	2.48634e-12
Trpm2	-1.88927	8.9879e-05
Grm7	-1.88856	1.8756e-10
Adam9	-1.88495	1.23335e-36
Kcnd3	-1.88464	0.000835213
Katnbl1	-1.88448	2.02222e-17
4930546K05Rik	-1.88419	0.0141973
Sec16b	-1.88382	0.0437191
Tmem150a	-1.8828	0.000293554
Triqk	-1.88171	1.8692e-23
C430002N11Rik	-1.88133	0.00920013
Lrrc3b	-1.88067	0.000734333
Fam221b	-1.88019	0.0350442
Cacng3	-1.87911	0.0137834
Zfp868	-1.87622	1.56143e-12
Nrn1l	-1.87611	8.53936e-05
Zfp53	-1.87477	7.47322e-07
Wdpcp	-1.87283	2.1555e-05
Zfp932	-1.87221	1.09058e-21
Nptx2	-1.87187	7.21352e-13
Cass4	-1.86911	0.0275531
Fam132a	-1.86572	3.81051e-05
Gnpnat1	-1.86483	1.85098e-23
Cdk15	-1.8628	0.000615712
2310001H17Rik	-1.86255	0.0125631
Tcfl5	-1.86217	0.0377472
Spink10	-1.86153	1.47083e-17
Rpp40	-1.86121	2.77948e-07
Echdc1	-1.86104	1.86608e-11
Tmed5	-1.85959	4.23493e-33
Etohi1	-1.85937	2.82647e-13
Ispd	-1.85803	2.31739e-14
Igsf8	-1.85561	4.08321e-15
Ube2a	-1.85517	1.19075e-100
Brcc3	-1.85457	3.84773e-54
0610010F05Rik	-1.85154	6.61943e-75
LOC100861615	-1.85031	0.000320227
Ralgapa1	-1.8482	2.71068e-37
Rab9b	-1.84723	6.61745e-18
Mavs	-1.84624	0.0354573
Sri	-1.84584	3.5576e-66
Slc29a1	-1.84544	6.56272e-06
Ctxn1	-1.84166	8.36944e-19
Maoa	-1.83752	4.92627e-33
Birc3	-1.83667	0.00462511
Zfp712	-1.83494	1.08107e-05
Cdkl4	-1.83297	0.0216389
Fem1c	-1.83168	6.22696e-08
Phf6	-1.8313	3.33996e-14
Arhgap29	-1.83019	0.0020475
Pla2g3	-1.82974	0.000441638
Mmp12	-1.82799	0.00283074
Chac2	-1.82776	1.81543e-23
Cript	-1.82382	1.60392e-100
Gm16861	-1.82243	0.00566624
Herc6	-1.82233	3.25137e-05
Stk32c	-1.82212	1.41584e-07
St3gal6	-1.82144	9.41132e-07
Meig1	-1.82063	7.86528e-05
9330182L06Rik	-1.82	5.31295e-15
Cmpk2	-1.8194	1.01383e-05
Negr1	-1.81861	1.16358e-07
Nckap1	-1.81797	1.319e-41
Ptplad2	-1.81787	0.00873512
Rab18	-1.81699	5.49512e-68
Zfp40	-1.81604	7.97028e-12
Atp5s	-1.8158	4.92743e-35
Zfp35	-1.81492	1.92937e-14
Tmtc3	-1.8127	1.02907e-07
Htr5a	-1.81264	0.00807616
Tead1	-1.81025	1.22728e-06
Efcab12	-1.80923	0.0319778
Cubn	-1.80873	0.00536756
Ppp3r1	-1.80845	1.13024e-78
Nmi	-1.80736	2.12094e-12
Hopx	-1.80641	1.69279e-11
Mndal	-1.80604	0.00868738
Chrna3	-1.80415	0.0433549
Mctp1	-1.80332	3.05202e-08
Gm6787	-1.80326	0.0492034
Fam149a	-1.80262	2.46929e-14
Trim12c	-1.80156	0.0038835
Efhc1	-1.80099	0.00375326
Pknox2	-1.79874	5.05741e-05
Tifa	-1.79864	8.17211e-11
Ica1l	-1.79785	2.28505e-09
Yy2	-1.79745	0.00232354
Cnih3	-1.79477	0.00547192
Pdlim2	-1.79438	0.00714963
Fbxl7	-1.791	0.0209123
BC052688	-1.78932	0.0022028
Brip1	-1.78706	0.00646275
Tex30	-1.78653	1.97451e-12
Ap3m1	-1.78608	3.93186e-25
Rnf141	-1.78392	2.76881e-08
Ifih1	-1.78371	0.0072481
Bend6	-1.78349	5.41769e-61
Ncapg	-1.78239	0.0371763
Ptchd1	-1.78179	3.33903e-05
Eva1c	-1.78005	6.0195e-05
Orai3	-1.77979	5.84102e-08
Cul3	-1.77809	9.70144e-58
Ints8	-1.77787	7.9588e-13
Tmem106a	-1.77697	0.00160418
BC049635	-1.77659	0.00096209
Gm527	-1.77577	1.7021e-05
AI317395	-1.77523	0.0032528
Nr2f1	-1.77396	0.045935
Ripk2	-1.77353	8.19414e-10
1810055G02Rik	-1.77284	6.42252e-10
Lipo1	-1.77282	1.95067e-13
Snx7	-1.77238	9.0252e-39
Slc25a47	-1.77222	0.0261469
2810474O19Rik	-1.77095	1.53874e-09
Upb1	-1.76906	0.000611201
Ugp2	-1.76898	9.36623e-64
E130307A14Rik	-1.76778	6.43317e-05
Slc25a36	-1.76698	4.69652e-16
4933402D24Rik	-1.76687	0.0380349
Riok2	-1.76671	4.2246e-22
4933431E20Rik	-1.76252	2.78474e-11
Fbxl5	-1.76121	7.56132e-24
Wipf1	-1.7606	1.5066e-08
Them4	-1.76051	8.84537e-56
Abhd4	-1.76018	2.68181e-14
Actr3b	-1.75991	1.9251e-20
Tnc	-1.75926	0.0257281
Gpsm2	-1.75899	0.000151989
Stx2	-1.75898	3.48819e-23
Nipa2	-1.75882	5.259e-28
Brms1l	-1.75553	2.44719e-26
Cdca7	-1.75426	0.0165178
Zfp867	-1.75083	4.28883e-06
Fam83h	-1.75079	9.40668e-05
2700099C18Rik	-1.74983	9.43426e-05
Tmed7	-1.74897	2.6758e-30
Zfp874b	-1.74897	3.98661e-10
Gm14403	-1.7487	4.21143e-06
Zfp120	-1.74832	1.13842e-09
Mipep	-1.74656	3.29112e-09
M1ap	-1.74523	0.0261669
Als2cr12	-1.74497	0.0324286
Pi4k2b	-1.74481	0.000602434
Zc3hav1	-1.74306	4.06033e-09
Cul4b	-1.74305	3.3593e-28
Slc9a6	-1.74257	1.60218e-25
Col18a1	-1.74196	0.000262371
Helz2	-1.74187	0.00111136
2700054A10Rik	-1.74049	0.0377668
Ppp1r15a	-1.73797	2.63097e-19
Tmem55a	-1.73729	8.85855e-50
Hs6st2	-1.73665	0.0193904
Zmat1	-1.73639	4.23464e-08
Pten	-1.73539	3.0385e-41
Opn3	-1.73407	1.98539e-05
Cntnap3	-1.73392	0.00649483
Gm3604	-1.73323	0.000753322
Rfc4	-1.733	2.34867e-09
Prps1	-1.73179	4.20893e-38
Zdhhc15	-1.72978	2.58711e-09
Lhfpl1	-1.72833	0.0121317
Tap2	-1.72784	0.00193478
1300017J02Rik	-1.72649	0.0296952
Wipi1	-1.72593	1.81741e-09
Gls2	-1.72492	2.38456e-08
Gm14325	-1.72463	3.50475e-43
Cacna1e	-1.72438	0.00651628
Sgk3	-1.7225	2.86426e-14
Rnf19a	-1.71622	7.05911e-22
Gng12	-1.71526	1.01542e-12
Pon2	-1.71523	3.83942e-08
Cers2	-1.71315	1.17494e-16
Gm16702	-1.71169	0.000249263
Asah1	-1.71115	6.78541e-19
Pdia3	-1.71112	5.96536e-36
Pnrc1	-1.7102	2.01216e-44
Il1rap	-1.70946	0.0296156
Rabif	-1.70894	2.25857e-49
2010300C02Rik	-1.70818	0.0150795
Gm3414	-1.70784	0.00898268
B3gnt2	-1.70695	2.18831e-16
Stx11	-1.70684	2.31236e-07
Sptssa	-1.70025	1.69902e-23
9430020K01Rik	-1.69958	2.5347e-07
Slc25a46	-1.69907	2.09056e-64
Fam174a	-1.69888	3.06256e-54
Nmd3	-1.69803	9.94789e-35
Sucla2	-1.69509	4.8629e-106
4930441O14Rik	-1.6944	0.030107
Tmtc4	-1.69264	4.37494e-15
Park2	-1.6926	3.62763e-06
Serpini1	-1.6924	8.66809e-29
Bag2	-1.6922	0.000300563
Zfp386	-1.6917	1.48916e-16
Klhl35	-1.69152	0.0150536
2010002M12Rik	-1.69084	0.0217619
Ncoa7	-1.68981	2.05563e-45
Grin2d	-1.68938	0.00164643
Ptcd3	-1.68733	3.32196e-20
Shc4	-1.68701	5.56758e-05
Erlin1	-1.68478	7.54903e-10
Slc10a3	-1.68397	3.27102e-06
Degs1	-1.68206	7.94378e-81
Lrrc4c	-1.68088	0.00078719
Gnai3	-1.68073	1.52789e-27
Parva	-1.68005	2.81727e-23
Gm10941	-1.67986	0.000223806
Parp9	-1.6796	0.000179186
2900079G21Rik	-1.67845	5.15623e-09
Zfp617	-1.67819	1.35034e-28
Mnd1	-1.67761	0.00314314
Trdmt1	-1.67726	4.25168e-05
Gamt	-1.67636	3.71642e-10
Trim17	-1.67483	3.43544e-05
1700001L19Rik	-1.67307	0.000146319
Fam49b	-1.66647	8.90496e-30
Esco1	-1.66635	2.33629e-18
Atp6v1h	-1.6653	4.67526e-91
Arl1	-1.66501	6.85828e-31
Svip	-1.66258	7.3561e-25
Atrnl1	-1.66178	3.24783e-28
Tpd52l1	-1.66168	0.0208351
Sc4mol	-1.65864	2.5757e-37
Syndig1l	-1.65816	2.83641e-05
A230057D06Rik	-1.65792	3.25369e-05
BC028528	-1.65611	0.0037566
Tgfbr3	-1.65598	0.00268083
A830018L16Rik	-1.65478	7.55993e-15
Plcb1	-1.65412	5.39559e-11
Orai2	-1.65354	6.41256e-09
Nsg2	-1.65257	1.26889e-10
Klrg2	-1.65114	0.000242082
Yipf4	-1.65113	3.52319e-45
Fuz	-1.65025	0.000139134
Atp11c	-1.64859	2.06937e-09
Hspa5	-1.64744	4.44016e-33
Rbbp7	-1.64663	1.58036e-82
Tank	-1.64497	4.25043e-19
Gpbp1	-1.64371	9.82599e-39
Matn2	-1.64054	0.00458172
Zdhhc13	-1.63991	2.43989e-16
Sigmar1	-1.63724	1.46321e-27
Haus2	-1.63689	7.7212e-17
Serinc3	-1.63544	1.40071e-54
Lyrm5	-1.6353	9.07341e-33
C1galt1c1	-1.63516	2.89444e-20
Adpgk	-1.63392	8.46639e-18
Txlng	-1.63363	7.90273e-12
Mtch2	-1.63133	1.30087e-103
2022-09-07	-1.6295	5.55429e-152
Chmp5	-1.62941	8.71123e-114
Mthfs	-1.62913	8.95842e-11
Nap1l3	-1.62894	1.46963e-21
Gna14	-1.62736	0.000687064
Tagln2	-1.62736	0.000339892
Lztfl1	-1.62403	2.55785e-26
Zpbp2	-1.62317	0.0419071
Efhc2	-1.62293	0.0129294
Tgfb1i1	-1.62292	3.28569e-19
Cacnb1	-1.62282	2.69824e-07
Hist1h2be	-1.6201	4.1775e-09
Gm5544	-1.62008	6.82235e-05
Il1rapl1	-1.61982	0.0428294
Golph3	-1.6195	3.4558e-55
Egfl7	-1.61809	2.34451e-19
Amigo3	-1.61794	0.000404184
Pdp1	-1.61761	1.52044e-16
Pde8b	-1.61746	3.13188e-12
Fgl1	-1.61717	0.0033451
Stk32a	-1.61607	0.00125231
Igtp	-1.61141	2.98502e-06
Stom	-1.61018	0.00278311
Mmd	-1.60983	1.11432e-09
Efcab7	-1.60871	0.0120159
Nbea	-1.60759	2.03337e-06
Hs3st5	-1.60743	6.90841e-16
Arl6	-1.60732	3.41035e-25
Gltp	-1.60648	2.54078e-07
Atg5	-1.6061	3.20779e-36
Arf4	-1.60471	2.31895e-59
Cdh18	-1.60429	0.0498847
Ampd2	-1.60314	6.56463e-09
Rragc	-1.6002	7.47251e-52
Hells	-1.5998	0.000145758
Vopp1	-1.59926	1.49482e-16
Zpbp	-1.59804	0.000195817
Fam69a	-1.59789	9.92538e-07
Uba3	-1.59705	2.35717e-53
Ramp3	-1.59671	0.0260048
Ncdn	-1.59642	9.49781e-43
Slc25a16	-1.59596	3.41455e-14
Fam86	-1.59584	1.37711e-05
Adcy3	-1.59452	0.00190944
Pfn2	-1.5945	8.0414e-89
Hebp1	-1.59446	2.66278e-06
N28178	-1.59334	5.70486e-13
Rhoj	-1.59316	0.000486137
Zfp772	-1.59293	5.15056e-07
Lpar1	-1.59245	0.00932738
Lmbrd2	-1.59119	1.20663e-08
Galnt13	-1.58983	2.64285e-17
Coq10b	-1.58959	1.96791e-33
Mtfr1	-1.58915	7.07621e-12
Ube2g1	-1.58911	6.44753e-33
Rbm18	-1.58832	2.42114e-43
Sspn	-1.58759	0.000386255
Glrx3	-1.58695	3.37046e-105
Ust	-1.58593	5.13137e-05
Mx1	-1.58549	0.041106
Pja1	-1.58428	1.04426e-47
Erap1	-1.58178	0.000826863
Slc30a5	-1.58169	2.36756e-12
Tpgs2	-1.58001	1.84977e-57
Adal	-1.57985	6.11075e-09
Pigp	-1.57904	1.09744e-35
H3f3b	-1.57878	4.62148e-50
Zfp938	-1.57822	4.04687e-28
Acot2	-1.57474	0.000199551
Map7d2	-1.57403	8.92693e-36
Mettl10	-1.57325	1.20299e-12
Greb1l	-1.57251	0.0068243
Glce	-1.57183	1.24485e-11
Fstl1	-1.5718	1.2063e-45
Il17rc	-1.57092	0.0489068
Csgalnact2	-1.5707	1.71265e-07
Vmn2r29	-1.5695	0.000280378
Gm13242	-1.56802	0.00857294
Tex40	-1.56762	0.00148358
Slc9a9	-1.5653	4.25396e-21
Krt222	-1.56387	3.52884e-13
BC017158	-1.56226	4.45326e-08
Tmx1	-1.56083	1.54302e-25
Gtf3c3	-1.56047	5.17169e-17
Eif5	-1.56014	1.82853e-81
Stam	-1.55994	8.30445e-38
Fam124a	-1.55974	8.57448e-05
Atp8a1	-1.55965	7.19915e-19
Lgmn	-1.5593	2.73147e-37
Timp2	-1.55812	9.64161e-30
Vwc2l	-1.55806	0.0339592
Sema5a	-1.55786	1.8616e-06
Mtx2	-1.55772	8.25315e-50
Atp8b5	-1.55742	0.00264888
Zfp260	-1.55709	1.43398e-19
Stbd1	-1.55697	3.63598e-14
Prkx	-1.55654	9.22851e-25
Ei24	-1.55593	1.47705e-41
Sypl	-1.55569	1.82395e-13
Asb14	-1.55527	0.0286145
Asah2	-1.55492	0.00143634
Slc44a1	-1.55433	2.63905e-25
Bcl2	-1.553	2.0922e-08
4931429I11Rik	-1.55079	0.000301133
Rab5a	-1.55074	1.20733e-47
Copg2	-1.55065	3.91507e-10
Ngly1	-1.55027	9.94129e-38
Bcap29	-1.54993	2.34301e-43
Ndfip2	-1.54948	1.62809e-90
Tnfaip8	-1.54946	0.0247837
Fastkd2	-1.54928	5.42724e-13
Cfi	-1.54761	0.00104764
Rasa1	-1.5474	7.24255e-21
Rbfox3	-1.54693	3.05799e-14
Rab7l1	-1.54682	1.00366e-05
Vash2	-1.54681	5.64762e-06
Terf1	-1.54444	1.1105e-11
3230401D17Rik	-1.54332	1.30677e-22
Elovl6	-1.54322	4.38086e-11
Vps4b	-1.54251	2.09265e-45
Ddx20	-1.54183	4.85292e-06
Fgd4	-1.54044	9.13172e-05
Cadm2	-1.5378	2.32899e-08
Otud6b	-1.53759	2.62935e-35
Mxd4	-1.53709	2.34941e-06
Tmlhe	-1.53663	5.84507e-06
Gm14322	-1.53411	1.93895e-11
Hbp1	-1.52901	1.97611e-23
Rcor2	-1.5287	0.0151576
Cnr1	-1.52828	1.2839e-05
Il13ra1	-1.52825	4.07533e-10
Pdk2	-1.52733	6.43214e-09
Mtmr6	-1.52732	1.78822e-60
Atg3	-1.52706	9.04409e-50
Car10	-1.52531	3.24782e-06
Fam189b	-1.52423	1.29307e-50
A630066F11Rik	-1.52314	1.09541e-05
Scarb2	-1.52169	3.86211e-16
Gyk	-1.51999	5.0402e-12
Mtpap	-1.51984	8.45972e-18
Syt9	-1.51828	2.19983e-08
Acot6	-1.51656	0.00314781
Fbxo17	-1.51534	0.00810625
C230037L18Rik	-1.51406	0.00180137
Rp2h	-1.51345	0.0001563
Pnpla8	-1.51341	3.01114e-39
Orc2	-1.51216	1.53113e-25
3110052M02Rik	-1.51116	2.96801e-19
4930453N24Rik	-1.50949	8.29309e-18
Dsn1	-1.50745	0.028744
Gm14634	-1.50739	0.00922196
Angel1	-1.50673	1.26684e-08
Hprt	-1.50569	1.71135e-66
Cops2	-1.50533	1.61402e-88
Fech	-1.5046	1.16805e-19
Sumo1	-1.50396	2.0111e-81
1810020O05Rik	-1.50238	0.0496444
Gna12	-1.50225	3.78706e-08
Zfp820	-1.50207	0.0197148
Slc25a32	-1.49986	2.67878e-06
Bmi1	-1.49941	8.48683e-15
Asb3	-1.49939	1.07684e-08
Jmjd7	-1.49909	0.010905
Trib2	-1.49855	2.14733e-06
Tmem196	-1.49775	0.0360361
Bnip3	-1.49703	7.32206e-85
AW146154	-1.49679	0.0174722
Mdm2	-1.49659	9.94385e-18
2610008E11Rik	-1.49644	3.46574e-08
Mob1b	-1.49625	1.21089e-06
Lcorl	-1.49616	3.44032e-09
Fgf12	-1.49434	1.33155e-27
Anapc10	-1.4939	5.16702e-27
Plxnc1	-1.49224	1.72015e-09
Nit2	-1.49044	4.25571e-09
Stard5	-1.49	0.000690598
Poglut1	-1.48933	6.22739e-23
Vps41	-1.489	1.92708e-41
Slc19a1	-1.4888	1.92728e-09
Il31ra	-1.48835	0.035697
Rnf138	-1.48774	7.3422e-09
Ahsa2	-1.48703	3.76573e-20
6820431F20Rik	-1.48376	3.14097e-14
Msn	-1.48283	5.35445e-49
Coa5	-1.4828	1.74829e-30
Tmem230	-1.4814	1.08429e-54
Taf6l	-1.48102	0.00115506
Ap5m1	-1.4809	5.92316e-08
Pcgf5	-1.48087	7.569e-07
Nptxr	-1.48074	0.00135007
Diap3	-1.47979	0.00677857
Gck	-1.47952	0.00969218
Tmem68	-1.47941	4.93363e-11
Rprd1a	-1.47921	5.56902e-15
Fgfbp3	-1.479	0.000900652
C1galt1	-1.47804	0.000601028
Memo1	-1.47752	6.36391e-27
Gm13212	-1.47752	0.00885695
Pdlim5	-1.47749	2.00551e-09
Deptor	-1.47687	8.9594e-08
Far1	-1.47672	2.13076e-34
Dnaja2	-1.4763	7.90853e-67
Fam118b	-1.47626	2.90915e-08
Scg3	-1.47501	1.47868e-38
Wtap	-1.475	1.1462e-32
Morc3	-1.47455	5.19647e-09
Zfp81	-1.47342	0.000417669
Ldha	-1.47278	5.50013e-31
Egr4	-1.47158	0.0160994
Fas	-1.47104	0.026752
Lrif1	-1.47098	5.31091e-14
2022-03-05	-1.47033	6.10054e-58
Zfp68	-1.47005	9.26186e-22
Ncrna00086	-1.46648	0.000723185
Ythdf3	-1.46568	1.95925e-23
Zfp655	-1.46515	1.41228e-26
Ralyl	-1.46514	1.80907e-48
Gm13483	-1.46333	0.00576044
1700003E16Rik	-1.463	6.58758e-06
Nabp1	-1.46269	5.79304e-05
Nudcd1	-1.46256	4.16233e-13
Cers4	-1.46251	1.18256e-16
Ccdc138	-1.4624	0.00106677
Scn3b	-1.46066	3.96732e-06
Prdx1	-1.46029	2.25623e-31
Isyna1	-1.45805	0.000260993
Gtdc1	-1.45747	8.37063e-06
Cenpk	-1.45672	0.000965625
Tusc3	-1.45653	1.33016e-23
Arrdc3	-1.45497	1.30883e-05
Prps1l3	-1.4535	1.69989e-11
Nudt21	-1.45344	3.46534e-28
Vps26a	-1.45253	1.09418e-37
Lgi1	-1.45191	0.000136824
Gm3264	-1.45171	0.0134123
Magt1	-1.45098	1.01188e-11
Osgin2	-1.45007	3.24704e-09
Ginm1	-1.44869	3.33338e-09
2700089E24Rik	-1.44764	3.40737e-46
Smpd3	-1.44698	4.54883e-07
Hnrnpk	-1.44642	4.59926e-38
Gpsm3	-1.44549	0.00168483
Timm8a1	-1.44523	4.91706e-32
Pigh	-1.44507	1.88172e-06
Ldb3	-1.444	9.99118e-05
Mmp23	-1.44261	0.0258968
Serpinb6a	-1.44222	3.92785e-133
Dld	-1.44175	1.27406e-44
Ddit3	-1.44115	8.2112e-15
Gbp7	-1.44036	0.000355184
2900008C10Rik	-1.43907	0.000208396
Gm14393	-1.43839	9.87764e-06
Gm4636	-1.43824	0.000739549
Kcnc2	-1.43819	1.5272e-05
Txndc9	-1.43777	3.74648e-44
Atp2c1	-1.4373	3.78696e-28
H2-DMa	-1.437	4.0414e-10
N4bp2l1	-1.43641	0.000777303
Zfp426	-1.43614	5.34716e-13
Kdm6a	-1.43583	2.9932e-07
Gpcpd1	-1.43572	2.30691e-27
Ppil3	-1.43471	1.16477e-17
Arhgap12	-1.4347	1.83e-21
Prrg1	-1.43238	0.0391332
Slc25a1	-1.43173	2.56539e-20
A330033J07Rik	-1.43164	0.00348399
Pld5	-1.43097	1.84818e-10
Ndrg3	-1.43083	5.13325e-22
Chmp1b	-1.4298	1.02695e-23
Eed	-1.42935	3.6855e-12
Slc30a4	-1.42928	2.8417e-11
Pwp1	-1.42908	5.59336e-11
Fam118a	-1.42862	4.06297e-08
Dmd	-1.4278	0.000164696
Bmpr1a	-1.42726	7.18321e-15
Gab3	-1.42673	0.0097272
Lrrc57	-1.42639	8.95698e-18
Asnsd1	-1.425	3.42037e-32
Kcna4	-1.42492	0.00972693
Ralgds	-1.42439	6.30669e-10
Zfp783	-1.42399	0.0318476
Ghitm	-1.42348	6.09882e-130
Gm1976	-1.42257	7.85184e-13
Ncapg2	-1.42193	0.032564
Etfdh	-1.42158	4.55896e-11
Sfxn4	-1.42137	2.63205e-09
Gtpbp6	-1.42005	4.75236e-15
4930412C18Rik	-1.42004	0.00711724
Rfesd	-1.41945	7.38693e-15
Tmem167	-1.41791	6.96904e-48
Gtpbp8	-1.41655	3.9849e-14
Scfd2	-1.41562	5.43873e-06
Rab3c	-1.41544	5.31561e-21
Trip13	-1.41516	0.0472725
Celf2	-1.41222	1.68933e-10
Thumpd3	-1.4122	1.10566e-20
Gpr173	-1.41198	0.00355094
Fmnl2	-1.41078	1.87505e-08
Aldh6a1	-1.41077	3.01916e-12
Rnf103	-1.41075	1.00895e-18
Magi3	-1.41074	1.69979e-20
Rnf11	-1.41039	7.13789e-48
Ccp110	-1.41033	9.42599e-21
Ly96	-1.40927	3.10892e-06
Haus6	-1.40866	9.65128e-05
Rab3d	-1.40626	5.03498e-16
Gorasp2	-1.40604	1.38618e-56
Ifngr1	-1.40467	2.31517e-07
Adcy5	-1.40438	1.74271e-06
Cldn25	-1.40414	1.11167e-33
Trappc6b	-1.40338	1.15156e-69
Mmp2	-1.40308	0.022708
Tmco4	-1.40308	0.0217038
Fam49a	-1.40037	0.00835249
Sugt1	-1.3977	1.48517e-91
3110043O21Rik	-1.39739	3.3281e-30
Krit1	-1.39712	2.34528e-12
Ccdc79	-1.39594	0.0469744
Hdac2	-1.39588	3.21701e-67
Ipmk	-1.39537	1.5717e-10
Gm4944	-1.39301	2.61062e-07
Gm12191	-1.39285	0.000248946
Serpinb8	-1.3925	1.63529e-07
Tm2d1	-1.39124	2.1179e-43
Syt16	-1.39075	0.008201
Dcun1d5	-1.39061	1.63173e-77
D3Ertd751e	-1.38994	7.53616e-06
Mapk10	-1.3885	2.44939e-34
Aldh1b1	-1.38799	0.00493537
Lpcat3	-1.38748	4.84444e-09
Nqo1	-1.38656	0.000634308
Lrriq3	-1.38628	0.00525939
Cystm1	-1.38527	1.04387e-59
Oasl1	-1.38523	0.0354268
Scrn3	-1.38486	3.84456e-14
Naa60	-1.3848	4.27173e-16
Sybu	-1.38474	1.16068e-26
Mterfd1	-1.38433	5.41042e-15
Gdi2	-1.3838	1.94189e-93
Mgmt	-1.38375	0.00350921
Tbc1d15	-1.38315	5.29301e-21
Tnfrsf18	-1.38306	0.00176602
Atp6v1c1	-1.38286	4.87542e-88
Rabgap1l	-1.38112	8.27189e-20
Mios	-1.38107	2.04055e-09
Siae	-1.37958	0.000101816
Ubl4	-1.37921	8.61393e-51
Atp6ap2	-1.37852	1.21806e-42
Tmem123	-1.37737	0.000140497
Gtse1	-1.37717	0.00209127
Iqcd	-1.37667	0.0125956
2410002F23Rik	-1.37647	9.31175e-15
Sdcbp	-1.37535	1.07641e-58
Ninj1	-1.37216	5.68009e-15
Chm	-1.37147	7.10002e-14
Sgpp1	-1.37097	1.90602e-14
Ache	-1.37076	1.74993e-09
Plekhf2	-1.37047	3.62054e-06
Kitl	-1.37034	1.12732e-08
F8	-1.36983	0.00418112
Zfp862	-1.36951	0.000194728
Cct4	-1.3683	4.63154e-58
Qdpr	-1.36748	1.18245e-46
Cdc27	-1.36736	6.18487e-22
4930550C14Rik	-1.36716	0.0221152
Tmem173	-1.36703	0.000531162
Rfwd2	-1.36614	1.82391e-31
Slc16a1	-1.36519	5.02688e-15
Snapin	-1.36494	9.23579e-49
Masp1	-1.36475	0.00435421
Prdm5	-1.36415	0.004763
Tubg2	-1.36374	8.91418e-10
Tpk1	-1.36374	0.000137628
Nxpe4	-1.36285	0.00301823
Cpne1	-1.36233	1.52795e-13
Ube2d1	-1.36096	2.44965e-42
Ddx10	-1.36022	4.00494e-18
Timp1	-1.36021	0.000926233
Hdx	-1.35905	0.00153116
Cacnb3	-1.3585	2.92332e-31
Nup98	-1.35839	0.000182752
C8g	-1.35638	0.0186035
Itm2b	-1.35596	2.93178e-69
Qser1	-1.35532	5.77323e-10
Tpd52	-1.35518	1.3035e-67
Zfp389	-1.35415	0.0441651
Uaca	-1.35413	0.0248702
Tspyl4	-1.35409	2.95596e-42
Smim13	-1.35391	2.16891e-42
Fbxo8	-1.35057	1.45828e-10
Insl6	-1.35045	0.00499975
Picalm	-1.3494	5.52484e-28
Sgcb	-1.34939	1.21105e-19
Atg4a	-1.3486	1.4115e-12
Mcts1	-1.34782	3.54863e-40
Tmem70	-1.3468	8.40154e-29
1110008L16Rik	-1.34667	7.52698e-08
Nfib	-1.34657	1.86286e-05
Kpna1	-1.34627	2.09703e-31
Amn1	-1.34419	3.02052e-17
Abhd14a	-1.34352	4.65708e-13
Tceal1	-1.34324	9.59725e-12
4930451G09Rik	-1.34278	0.0179415
Ptcd2	-1.34253	4.55562e-24
Dnm3	-1.3418	2.01893e-28
Chmp2b	-1.34044	1.09281e-47
Dync1i1	-1.3403	9.48547e-27
Gt(ROSA)26Sor	-1.33976	1.18591e-15
Itga1	-1.33912	0.0453742
Srd5a3	-1.33858	1.0704e-09
Rgs7bp	-1.33812	2.74357e-21
Zc4h2	-1.33767	7.2628e-09
Arhgef28	-1.33764	5.48348e-05
Rab27b	-1.33645	0.000452007
Ppp2ca	-1.33533	2.90276e-86
Krcc1	-1.33503	3.83316e-10
Cyld	-1.3344	4.06558e-11
Rbm7	-1.33351	1.91065e-14
Adra2c	-1.33227	0.00525281
Psmb9	-1.33213	0.0220522
Zwilch	-1.32952	0.00989983
Arpp19	-1.32931	6.87599e-75
Psmb8	-1.32835	0.0355934
Zfp763	-1.328	0.000593509
Kctd6	-1.32798	2.79966e-26
Ctnna2	-1.32769	3.36459e-21
Antxr2	-1.32615	0.000663485
Cse1l	-1.32438	2.85888e-14
Cdc42	-1.32366	1.39777e-113
Tmsb15l	-1.3236	1.09671e-15
Six4	-1.32347	1.38447e-05
Vat1l	-1.32323	4.20883e-23
Scamp4	-1.32289	7.03198e-11
Gpr68	-1.32199	0.0116456
Slc25a14	-1.32142	4.25155e-16
Kbtbd8	-1.32109	0.00797211
Brox	-1.31944	2.10035e-22
Aasdhppt	-1.31938	3.51479e-22
Ppapdc1b	-1.31757	2.6331e-07
Mat2a	-1.31748	5.59024e-21
Dhx36	-1.31746	1.3574e-26
Metap2	-1.31734	3.30485e-65
Nap1l1	-1.31635	6.00991e-66
Gucy1a2	-1.31618	2.88485e-08
Rnasel	-1.31526	0.00126459
Rab28	-1.31498	8.25372e-30
Hist2h4	-1.31491	0.000265151
Msc	-1.31391	0.0264002
Scn9a	-1.31362	1.59934e-16
Phf16	-1.3125	0.0324121
D230025D16Rik	-1.31244	1.55077e-06
Tmx3	-1.31236	9.30237e-19
Ak8	-1.31134	0.0173928
Gria2	-1.31095	0.00062184
Usp9x	-1.31069	3.75042e-14
Pcolce2	-1.30924	2.89967e-10
Dhx40	-1.30853	3.84489e-11
Zfand6	-1.3081	4.21304e-38
Rab10	-1.30724	1.60816e-66
Fam212b	-1.30717	0.000269037
Zfp62	-1.30601	7.85677e-09
Atp13a2	-1.30374	1.06088e-13
Mgat4a	-1.3035	9.36376e-07
Mettl15	-1.30311	0.000457551
Pkib	-1.30295	2.59508e-13
Psmd14	-1.30235	1.24705e-71
Myd88	-1.30111	0.00027544
Cpne8	-1.30097	3.45491e-23
Gmps	-1.30005	7.69975e-24
Trim13	-1.29977	0.000116386
Mmgt1	-1.29928	6.02945e-16
Yipf6	-1.29899	1.46401e-12
Ttc12	-1.29875	0.023323
Slc2a6	-1.29839	1.65701e-09
Steap3	-1.29744	8.65018e-05
Impa1	-1.2972	8.90277e-32
Alg6	-1.29717	0.00103689
Zfp277	-1.29678	2.05864e-09
Pdcd10	-1.29633	3.62613e-45
Smu1	-1.29624	8.35908e-17
Lrrn3	-1.29605	0.0379631
Ccdc160	-1.29539	0.020401
Kcnh3	-1.29522	0.028744
Dcaf13	-1.29442	3.9165e-15
Tbpl1	-1.29411	1.35809e-29
Ccng1	-1.29406	3.35943e-39
Prima1	-1.29316	0.026623
Tmem236	-1.29203	0.025884
Prps2	-1.29168	2.35381e-05
1110032A03Rik	-1.29144	3.81352e-23
Kctd10	-1.29063	3.23111e-11
BC023829	-1.2906	2.62717e-07
Wdr44	-1.29013	2.29335e-11
Angptl2	-1.29012	5.18444e-09
Fmn1	-1.28945	1.1999e-18
Cenpl	-1.28938	0.00235375
Lin7a	-1.28922	9.70813e-22
1810030O07Rik	-1.2883	1.16475e-08
Hyls1	-1.28697	0.00143832
Fdxacb1	-1.28627	0.00159477
Snx6	-1.28627	5.81974e-70
Cbwd1	-1.28562	2.47937e-12
Ebf4	-1.28267	0.000436047
Uros	-1.28138	3.17815e-13
Zfp58	-1.28072	0.00401156
Pcdhac2	-1.27832	1.56231e-05
Zfp869	-1.27796	2.50529e-08
Tmem168	-1.27775	1.76166e-05
Cry1	-1.27679	2.65629e-05
Med6	-1.27622	5.95886e-15
Bbs4	-1.27432	7.04036e-15
Tram1	-1.27425	3.67807e-10
Arl16	-1.27405	6.25005e-22
Dis3	-1.27349	1.83573e-05
Rab1	-1.27316	2.81884e-81
Cep85l	-1.27304	0.00115639
Arhgap5	-1.27209	1.32827e-15
Siah1b	-1.27172	0.000271223
Tmeff2	-1.27151	2.46263e-20
Galk2	-1.27002	6.3101e-07
Btg1	-1.26979	2.55205e-10
Gtf2a2	-1.2694	2.34815e-37
Ppp3ca	-1.26934	4.32135e-57
Polk	-1.26926	1.14487e-05
Zfp937	-1.26925	0.00647
Rab11fip1	-1.26864	0.0138463
Ppfibp2	-1.26844	0.0255167
St8sia3	-1.26812	1.07709e-17
Tpst1	-1.2681	1.64004e-10
Ufsp2	-1.26757	6.93436e-37
Tmem175	-1.26611	1.54358e-11
Il4ra	-1.26593	0.000106502
Dmtf1	-1.26376	1.12247e-19
Plcd4	-1.26267	0.00567895
Ormdl1	-1.2625	5.05759e-08
Ttpal	-1.2624	2.57353e-08
Epdr1	-1.26188	9.54978e-47
Tle2	-1.26122	0.0327129
Dnaja4	-1.26099	3.82376e-18
Tspan31	-1.25903	7.45798e-37
Siah2	-1.25891	2.39599e-12
Tmcc3	-1.25845	9.99118e-05
Rnf14	-1.25724	1.12249e-63
Tspan13	-1.25703	6.39114e-31
Gstm4	-1.25698	0.000199374
4930503L19Rik	-1.25675	0.000138327
Lrrcc1	-1.25669	3.0733e-08
1600012H06Rik	-1.25666	1.79465e-09
Exosc9	-1.25661	2.8851e-18
Ccdc40	-1.25595	0.00553089
Depdc1b	-1.25472	0.0463329
Tfr2	-1.2546	0.0267978
Vapa	-1.25391	1.03632e-79
Cyp46a1	-1.2536	2.37403e-05
Cnot6l	-1.25319	1.48382e-05
Cnep1r1	-1.25252	2.06082e-16
Slitrk3	-1.25069	0.0179453
Spopl	-1.25065	2.65546e-07
Ssbp4	-1.25044	6.9464e-12
Pcbp3	-1.25014	1.07368e-43
Eps15	-1.25006	4.52383e-36
Nek6	-1.2496	2.21912e-06
Tsga10	-1.24937	1.53854e-05
Evi5	-1.24891	1.74829e-30
Irak3	-1.24779	0.0241832
Usb1	-1.24756	2.43416e-06
Thoc1	-1.2459	1.19069e-11
Nars2	-1.24587	3.66723e-05
Agpat2	-1.24585	0.0280555
Sepsecs	-1.24541	0.00522911
Arl5a	-1.24379	1.88214e-25
C330027C09Rik	-1.24345	0.026256
L3mbtl1	-1.24326	0.0379383
Prpf39	-1.24275	2.26756e-12
Ndufb6	-1.24149	6.71759e-30
Vstm5	-1.24141	5.67086e-17
Aaed1	-1.24073	4.00708e-08
Arcn1	-1.24052	5.91025e-28
Abhd5	-1.23979	6.03394e-14
Lrrtm2	-1.23894	0.000236265
Tmem97	-1.23772	1.24688e-05
Tpp2	-1.23667	1.02763e-22
Eif2a	-1.23488	4.88335e-15
Hipk3	-1.23427	7.62272e-18
Abce1	-1.23221	9.91586e-28
Elovl7	-1.22914	2.81353e-22
Kbtbd11	-1.22898	1.18893e-06
Cog1	-1.22854	2.50314e-07
Slc44a2	-1.22835	5.51019e-08
Cdkn3	-1.22599	1.82044e-05
Zfp605	-1.22595	4.65299e-06
Bzw1	-1.22593	7.86136e-39
Prkg1	-1.22548	7.95653e-11
Gm8234	-1.22492	0.00552573
Cd47	-1.22281	4.75268e-22
Gpr146	-1.22223	0.00965582
Ywhaq	-1.22191	4.87298e-83
Abcb7	-1.22149	6.40092e-06
Plk2	-1.22128	0.000216028
Hiat1	-1.22104	1.40926e-13
Chp1	-1.22101	6.77964e-40
Mettl6	-1.22094	5.95754e-09
BC049762	-1.22092	0.00766006
Tomm70a	-1.22046	9.48196e-61
Hnrnph2	-1.22037	4.41986e-22
Taf13	-1.21946	1.37606e-30
Rab8b	-1.21904	4.03892e-08
Idh1	-1.21882	2.38266e-21
Nudcd2	-1.21878	6.71016e-11
Cat	-1.21855	3.59372e-23
Chuk	-1.21847	2.05076e-11
Nsdhl	-1.21835	6.12757e-12
Rpap2	-1.21815	3.24704e-09
Eif1a	-1.21802	4.53831e-31
1190002N15Rik	-1.21782	2.1555e-05
Perp	-1.21709	6.38506e-06
Vav2	-1.21695	0.0101087
AW549877	-1.2149	2.96335e-18
Itsn2	-1.21485	2.32019e-13
Rb1	-1.21429	4.42982e-10
Acad11	-1.21424	0.000790813
Plekhh1	-1.21117	0.000555882
Tmem14a	-1.21047	1.41676e-10
Rgs19	-1.21024	4.8818e-08
Bloc1s6	-1.20963	1.12748e-16
Vim	-1.20917	5.44888e-07
Tra2b	-1.2091	1.39158e-25
Abca8b	-1.20854	0.0108975
Rcn2	-1.20843	6.47956e-14
Pdzd2	-1.20814	0.0152544
Utp18	-1.20776	3.70558e-11
Taf1b	-1.20775	4.13004e-08
Fam76a	-1.20677	6.89048e-13
Stt3b	-1.20651	5.98637e-17
6330403K07Rik	-1.20583	2.97757e-05
Nol4	-1.20545	0.0305182
Slbp	-1.20499	6.42226e-14
Mex3c	-1.20476	2.54472e-13
Tmem38b	-1.20455	6.61731e-05
Erp44	-1.2042	2.61848e-12
Tpm4	-1.20358	1.07122e-16
Sdc2	-1.20352	9.22388e-05
Pigf	-1.20311	2.94175e-07
Snx5	-1.20252	6.1841e-11
Stard4	-1.20245	0.000357606
Pde3b	-1.20192	0.00236932
Prex2	-1.2011	0.0248929
Mtpn	-1.2002	1.16028e-38
Mreg	-1.19914	6.45951e-06
Ssbp2	-1.19907	2.88689e-15
Gatc	-1.19883	2.00971e-12
Strap	-1.19822	5.49114e-54
Ints6	-1.19787	0.000129524
4632428C04Rik	-1.19754	0.000158792
Hsd3b3	-1.19654	0.00112785
Necab3	-1.196	0.0437468
Tmem48	-1.19381	0.00326841
Cfl2	-1.19272	4.75019e-69
Tor1aip2	-1.19234	6.2537e-22
Herpud1	-1.19158	9.06179e-13
Coq2	-1.19145	6.97899e-22
Ptgr1	-1.19046	0.00104191
Vcpip1	-1.19031	4.25658e-08
Zfp781	-1.18826	0.0120887
Gorab	-1.18553	2.86556e-06
Arhgef19	-1.18537	0.0340764
Dnaja1	-1.18504	2.59453e-55
Nrg3	-1.18475	4.88594e-07
Pdf	-1.18457	5.91196e-12
Abhd16a	-1.18448	1.96848e-13
Pbdc1	-1.18443	2.14225e-16
Sgsm3	-1.18439	1.10604e-09
Fam136a	-1.18337	2.60799e-13
Irf7	-1.18331	0.010948
Gm16386	-1.18316	0.017805
Srr	-1.18178	2.14137e-09
Gnpda1	-1.18177	1.9684e-05
Plaa	-1.18169	6.961e-33
Dhcr7	-1.18147	9.09049e-07
Lrrtm3	-1.18118	0.00334766
Cetn2	-1.18103	4.18339e-24
Cbr3	-1.18092	0.00462868
Ell3	-1.17882	0.000847429
Tcp1	-1.17872	1.72913e-52
Nxn	-1.17778	0.00167606
Mettl21d	-1.17709	1.80407e-05
Glrb	-1.17691	2.02486e-27
Tbck	-1.17642	0.00367222
Ltv1	-1.17578	8.28426e-09
Suv39h2	-1.17577	0.000289365
Zc3h14	-1.17559	6.66733e-12
Adam32	-1.17503	0.0413659
Nipal3	-1.17432	8.56561e-17
2022-09-15	-1.17381	2.01013e-63
Fam72a	-1.17379	0.00179967
Agxt2l2	-1.17376	0.00114054
Zfp37	-1.1737	7.9647e-07
Gdap2	-1.17333	1.30182e-11
Sema3c	-1.17273	0.00396124
Ppfibp1	-1.17242	0.0012695
Slc35a3	-1.17208	9.95998e-07
Cnih2	-1.17206	0.000245591
Slc25a42	-1.17189	8.67412e-05
Calm2	-1.17135	1.15122e-73
Slc25a15	-1.17059	0.00385098
Cadm1	-1.16997	1.36958e-20
Syt6	-1.16974	0.00819341
Znrf2	-1.16944	4.95314e-14
Tmc6	-1.16912	0.0483179
Ptchd2	-1.16893	0.000541489
Sirt3	-1.16792	1.75382e-12
Arl5b	-1.16744	0.000756153
Vmn1r183	-1.1673	0.027325
Klhl15	-1.16607	0.0245202
Fkbp1b	-1.16524	6.45406e-20
Stt3a	-1.16469	1.62251e-06
Sec61a2	-1.16401	1.41442e-14
Hgsnat	-1.16333	1.04046e-13
Ddx59	-1.16325	0.000460776
Pgm2l1	-1.16206	2.32622e-19
Sec22b	-1.16152	2.84363e-14
Arhgef6	-1.16139	0.000959804
Twsg1	-1.16139	1.84184e-06
Kcnb1	-1.16135	9.34524e-05
Fbxl4	-1.16082	5.59595e-07
Nap1l5	-1.16026	2.21693e-20
Agfg1	-1.16021	4.96245e-26
Fth1	-1.16001	2.79085e-24
Slc16a7	-1.15954	0.0456262
Crls1	-1.15931	1.66696e-26
Vps13a	-1.15829	1.39801e-07
Mrps2	-1.15824	2.63123e-06
Btbd10	-1.15812	4.23571e-21
Wdr17	-1.1569	0.0156173
Emp3	-1.15687	1.17778e-06
Ube2v2	-1.15663	4.86457e-38
Hdac8	-1.15608	0.00392165
Serinc1	-1.15526	2.0064e-28
Rnase4	-1.15468	1.21147e-06
2900011O08Rik	-1.1542	3.75489e-29
Hmgcll1	-1.15358	8.69921e-06
Pex12	-1.15356	4.60658e-07
Smarca5	-1.15253	1.27355e-26
Tdrkh	-1.15236	1.84818e-10
Rap2c	-1.1523	7.95361e-09
Nkiras2	-1.15151	3.86408e-07
Ipo11	-1.15103	5.95707e-09
Vamp3	-1.15053	5.69678e-06
Ptpdc1	-1.15045	1.66969e-10
Abcg1	-1.15003	0.000385135
Zfp280c	-1.14956	0.000733999
Spata1	-1.14916	0.00018824
Enpp4	-1.14915	3.04033e-06
Naga	-1.14662	8.7915e-07
Adora1	-1.14587	2.50901e-06
Caprin1	-1.14567	1.08718e-39
Phospho2	-1.1455	4.90618e-15
Cab39	-1.14436	4.96056e-41
Zfp280d	-1.14417	1.49975e-08
Mcm4	-1.14323	0.000254465
Xbp1	-1.14236	7.90054e-21
2022-03-07	-1.14199	2.16767e-15
Cops3	-1.14184	1.07281e-34
Fgfr1op	-1.14141	1.05311e-08
Diap2	-1.14069	2.29102e-05
Glt8d1	-1.1405	2.16405e-09
Ubxn2b	-1.14017	3.66299e-05
Dse	-1.13919	0.00470685
Sh3bp5	-1.13858	0.0296105
Rad52	-1.13854	6.19577e-06
Nucb2	-1.13797	2.36106e-05
Cpne2	-1.13791	2.53124e-06
Eri2	-1.13767	0.00895777
Nek1	-1.13681	1.14351e-07
Mzt1	-1.13674	4.78459e-21
Frmpd1	-1.13663	8.12149e-06
Pqlc1	-1.13571	4.97949e-18
Gpt2	-1.13539	2.3181e-07
Smc4	-1.13531	9.93973e-10
Tipin	-1.13475	2.31563e-05
Gtf2h2	-1.13383	8.35986e-12
Ccnh	-1.13361	2.38344e-16
Lix1	-1.13346	5.09347e-18
Gltpd2	-1.13327	0.0439987
Slc24a5	-1.13315	0.0415658
Fbxw2	-1.13203	1.76671e-22
2610206C17Rik	-1.13081	0.0389178
Pex3	-1.1303	1.20077e-11
Recql	-1.12989	0.000155096
Zfp518a	-1.12968	0.000177581
Zufsp	-1.12962	9.21465e-05
Cnot6	-1.12905	2.61621e-05
Sclt1	-1.12807	2.7805e-05
Naa30	-1.12798	6.9836e-09
Papolg	-1.12764	0.00107499
2010315B03Rik	-1.12761	3.60299e-06
Zfp784	-1.12676	0.0174596
C330007P06Rik	-1.12666	1.5319e-11
Cflar	-1.12624	0.000267274
Coro1a	-1.12579	2.67682e-06
Etnk1	-1.12521	3.33308e-28
Trappc13	-1.12474	2.82868e-35
Trim25	-1.12471	0.00706769
Tm9sf3	-1.1245	2.26294e-40
Ttll1	-1.12403	1.55676e-16
Rhbdd2	-1.12312	6.12921e-16
D6Wsu163e	-1.12307	1.00911e-07
Gsto1	-1.12249	3.51755e-17
Mat2b	-1.12203	3.0319e-24
Rnf180	-1.12162	0.0427657
Nufip1	-1.12078	6.2178e-09
Sqle	-1.12044	1.48501e-18
AW209491	-1.12035	2.65129e-06
Cyb5r1	-1.12021	1.60997e-21
Ahr	-1.11922	0.000454109
Abhd12	-1.11832	1.86477e-27
Gm10767	-1.11795	0.00838674
Dnajc10	-1.11794	5.63268e-18
Umps	-1.11775	2.82788e-05
Slc25a17	-1.11721	4.77018e-11
Snap23	-1.11702	0.0274255
Faf1	-1.11667	2.65946e-19
Tcp11l2	-1.11646	2.26285e-06
Nrip3	-1.11615	4.51469e-20
St6gal1	-1.11484	1.32619e-05
Ptplad1	-1.11459	5.74974e-22
Inpp5j	-1.11406	0.00193958
Gde1	-1.11397	2.79359e-33
Smarca1	-1.1139	0.000110396
Arl15	-1.11389	5.24194e-05
Ppa2	-1.11381	4.75949e-32
Ppat	-1.1138	2.85866e-06
Pcdh19	-1.11365	0.0486918
Zmym5	-1.11289	1.12155e-09
Dars	-1.11282	8.56963e-19
1810043G02Rik	-1.11249	6.78144e-14
Hace1	-1.11242	9.47349e-11
Kcna6	-1.11233	2.99683e-07
Eno3	-1.11217	0.00206964
Prss36	-1.11185	7.59305e-07
Uchl5	-1.1114	3.05695e-37
Pih1d2	-1.11121	0.0184
Psen2	-1.11045	5.40786e-06
Tmem30a	-1.10977	2.21008e-28
9130011E15Rik	-1.10973	0.000228525
Akap7	-1.10906	0.000153738
Tln2	-1.10843	9.98678e-08
Desi2	-1.10829	7.663e-08
Slc35f5	-1.10824	1.31326e-07
Dgkb	-1.10689	0.0182998
Ptplb	-1.10652	6.32643e-15
Avil	-1.10636	1.32996e-13
Wdr75	-1.10596	6.85588e-15
Lnx2	-1.10568	0.0193905
Bid	-1.10483	1.7782e-06
Gtf2h1	-1.1045	1.02995e-14
Numbl	-1.10414	5.09539e-13
Fktn	-1.10405	3.65416e-08
Wdr13	-1.10381	2.28783e-12
Hadhb	-1.10372	3.17186e-18
Ube2w	-1.10165	9.9497e-26
1810062O18Rik	-1.10128	0.0164731
Tug1	-1.10106	1.61778e-11
Lims1	-1.10067	1.20323e-31
Eif1ax	-1.10058	2.52046e-42
Hat1	-1.10053	1.05977e-07
Adss	-1.10003	4.29265e-37
Phkb	-1.0996	7.9071e-07
Pafah1b2	-1.09906	5.63433e-53
Vps33b	-1.09891	0.000158444
Zfp697	-1.09827	0.00225882
Zfp930	-1.09771	0.00031386
Sec22a	-1.09747	2.48141e-06
Rad17	-1.09627	3.11098e-06
Wdr77	-1.09524	7.92557e-15
Far2	-1.09516	0.00781456
Vstm2l	-1.09503	8.15988e-13
Osgepl1	-1.09479	1.43722e-05
Mapk1	-1.09421	8.25806e-47
2610027K06Rik	-1.09342	0.0329217
Tmem59	-1.09295	3.17774e-29
Psmd5	-1.09219	7.03443e-13
Pcmtd1	-1.09205	1.10058e-15
Slc25a10	-1.09178	1.9263e-05
Gemin2	-1.08942	0.000466196
Rbbp9	-1.08939	0.00693033
Yme1l1	-1.08876	6.44724e-16
Ctsl	-1.08851	2.21068e-25
Pm20d2	-1.08838	0.0179244
Hdac10	-1.08822	0.00246598
Rgs3	-1.08798	5.86509e-07
Csde1	-1.08759	2.4018e-36
Ctnna1	-1.08618	7.90655e-10
Cct8	-1.08608	3.87054e-39
Nfkbie	-1.08444	0.0114079
Dgka	-1.0841	0.016697
Pam	-1.08256	1.59761e-07
Nudt12	-1.08205	0.0129113
Trappc8	-1.08174	8.61707e-11
Pcsk1	-1.08162	1.74535e-05
Ttc9	-1.08132	1.24469e-19
Tmco1	-1.08112	1.45423e-29
Slc5a6	-1.08088	0.000495554
Eif2ak1	-1.08065	5.13148e-10
Dpp6	-1.07898	5.28738e-14
Piga	-1.0788	0.0321839
Taf5	-1.07754	7.72306e-05
Ttc8	-1.07733	0.000992765
Mospd2	-1.0769	0.0021191
Tpmt	-1.07656	2.25824e-05
Vmac	-1.07457	0.0074315
Pros1	-1.07417	0.00595277
Dazap2	-1.07389	7.96983e-29
Rdh11	-1.07353	8.44291e-05
Ids	-1.07316	1.00151e-17
Ift74	-1.07298	1.1945e-14
Aph1c	-1.07274	0.0325339
Slc35e3	-1.07245	6.2072e-05
Sirt1	-1.07091	0.000211651
Peli3	-1.07062	0.0141282
Armc8	-1.06975	3.87771e-22
Vta1	-1.06912	4.75295e-19
Mgll	-1.06798	0.00013065
Rab2a	-1.0677	3.97337e-79
Zfp947	-1.06705	0.0224383
Mob4	-1.06604	6.94085e-33
Cutc	-1.06602	0.0012074
Lck	-1.06557	0.0405269
Zc2hc1a	-1.06547	5.6373e-38
Edem1	-1.06532	0.00120805
Zfp963	-1.06461	0.012821
Slc35d2	-1.06416	0.0344907
Pmp22	-1.06403	4.05487e-10
Copb1	-1.0635	1.28355e-13
Tmed8	-1.06298	1.46927e-07
Rb1cc1	-1.06289	4.33075e-16
9330151L19Rik	-1.06173	0.00153053
Armcx5	-1.0603	1.09877e-08
Tmem33	-1.05999	1.14137e-20
Ttc33	-1.05985	3.27036e-21
Arpc1b	-1.05977	4.65734e-14
Dym	-1.05883	1.17734e-15
Ryr3	-1.05841	0.00578933
Oscp1	-1.05768	0.00206574
Acsl5	-1.05747	4.01002e-13
AA987161	-1.05745	0.00101871
Kpna2	-1.05733	2.20554e-08
Fbxo27	-1.05677	0.00715189
Cdc14b	-1.05659	0.000132949
[truncated: 1,887 more rows]

## Sheet: MTN
Gene Symbol	log2 Fold Change	Adjusted P-Value
Reg3b	8.19099	3.17e-22
Sprr1a	7.73879	2.42e-76
Nts	7.71337	3.02e-72
Anxa10	7.71247	8.41e-78
Nnat	7.59789	2.43e-74
Gal	7.32699	1.9e-77
Loxl2	7.27589	2.94e-90
Aldh1l1	6.93224	1.78e-51
Ucn	6.87004	3.29e-39
Lypd6	6.72374	1.95e-52
Cbln2	6.65506	1.68e-60
D7Ertd443e	6.6323	1.53e-50
Adra1b	6.41997	2.85e-58
Kif21b	6.40798	4e-52
Sez6l	6.3816	6.1e-130
Egfr	6.34365	7.44e-38
Lef1	6.30291	5.13e-104
1500009L16Rik	6.29897	3.43e-24
Rasgrp2	6.27661	1.48e-26
St8sia5	6.24726	1.05e-55
Tcf7l2	6.16411	1.66e-41
Tmem98	6.1439	7.82e-77
Cckar	6.08271	4.13e-55
Smpx	6.03481	1.18e-56
Sntg2	5.79174	7.47e-41
Sh3bgr	5.77828	2.12e-120
5930412G12Rik	5.60742	6.25e-78
Nxph3	5.57469	2.37e-60
Tox	5.5517	1.44e-34
Sdc1	5.55112	8.33e-62
Npr3	5.51532	3.88e-43
Inpp4b	5.51135	1.85e-51
Dach1	5.50694	3.38e-37
Slit2	5.46801	1.51e-53
Gpr37l1	5.46423	7.94e-07
Pde1a	5.45185	1.4e-33
Flnc	5.44613	2.83e-38
Grem1	5.44411	1.18e-13
Hs3st2	5.39887	6.91e-51
Onecut1	5.39663	1.32e-62
Car3	5.3345	2.68e-13
Car1	5.3299	1.66e-24
Chst15	5.28382	2.57e-24
Cpne9	5.28027	2.37e-35
Ngf	5.26652	5.15e-12
Wnt7a	5.20742	8.41e-48
Slc6a4	5.16093	2.84e-25
Pxdc1	5.15759	1.54e-48
Glis3	5.12733	6.89e-16
Ano4	5.11158	2.87e-66
Cacng5	5.09051	5.12e-38
Sh3rf3	5.02702	2.37e-27
Adcyap1r1	5.01566	1.5e-06
Dusp2	4.99744	4.92e-06
Ramp1	4.99335	3.88e-08
Rbp2	4.98564	3.87e-40
Ano1	4.9817	2.97e-30
Slc15a3	4.96597	4.84e-18
Syndig1	4.92496	3.63e-10
Spp1	4.91523	1.01e-07
Sox9	4.90956	5.21e-37
Ism1	4.90017	2.3e-42
Galnt6	4.86013	6.16e-19
Ppp1r1a	4.85723	2.65e-62
Spns3	4.85623	4.73e-08
Ecel1	4.85116	9.78e-40
Sncb	4.84761	3.69e-129
Tyrobp	4.84548	0.00807538
Fhod3	4.82744	2.88e-41
Mmp11	4.82408	1.51e-14
Anxa3	4.81154	1.51e-44
1600019K03Rik	4.79041	4.39e-14
Cdh8	4.78082	2.6e-19
2410018L13Rik	4.7615	2.77e-61
Chst5	4.75056	1.78e-13
Tns3	4.74775	3.35e-29
Hrk	4.74307	1.72e-44
Vstm2b	4.73828	1.14e-10
Shisa9	4.72399	8.86e-35
Gpha2	4.69037	1.04e-22
Ctla2a	4.67481	0.0001341
Colq	4.66541	7.21e-09
Unc45b	4.63769	1.08e-12
Nkx6-2	4.63021	5.24e-08
Ccl3	4.61283	0.00080049
AI504432	4.60942	4.91e-11
Gm7694	4.58014	3.56e-13
Ntng2	4.57136	1.13e-22
Grp	4.55235	1.31e-17
Tgfbi	4.54009	2.15e-12
Lama5	4.53264	4.42e-22
Nrap	4.52673	1.72e-20
Gpr151	4.48574	3.29e-71
Htr1d	4.47628	5.68e-38
Mir1199	4.45768	1.68e-19
Crim1	4.41056	4.46e-44
Pvrl1	4.40656	4.43e-61
Gm19705	4.37396	4.72e-12
E130309F12Rik	4.3671	5.12e-09
Arhgap8	4.36496	2e-07
Grem2	4.35424	2.71e-17
Ntrk3	4.35165	9.11e-38
Atp2b2	4.34791	1.24e-81
Sst	4.3451	0.00114968
Atp1b2	4.3366	2.82e-08
Cmtm7	4.33579	4.32e-87
Slc1a3	4.32397	5.66e-05
Crispld2	4.31405	5.06e-08
Pxdn	4.30725	5.02e-46
Plcl2	4.28427	8.2e-29
Nav2	4.27224	3.39e-55
Clmn	4.27167	1.93e-34
Fam71a	4.24929	2.65e-08
Kcnj9	4.24184	1.98e-08
Slc1a2	4.2397	1.11e-17
Defb42	4.21856	6.83e-12
Rpl3l	4.2001	1.75e-10
Sstr1	4.18695	5.07e-14
Cotl1	4.17229	6.32e-43
Stk32b	4.16676	3.49e-12
Aqp4	4.15332	3.93e-05
Ajap1	4.14996	2.83e-17
Uox	4.14582	3.18e-21
Lbh	4.13681	4.58e-113
Flrt2	4.12303	2.97e-18
Fhdc1	4.10592	1.56e-22
Kiss1	4.10193	3.09e-10
Id3	4.10037	4.31e-34
Slc25a18	4.10035	1.46e-05
Tgfbr2	4.0991	4.19e-27
Actn2	4.09866	1.12e-07
Ppp1r27	4.09009	3.68e-08
Pygm	4.08534	1.54e-06
Afap1l1	4.07953	5.71e-19
Lrrc7	4.06628	1.85e-10
E030011O05Rik	4.02309	2.76e-42
Crabp1	4.01717	0.00071037
Dsp	4.01625	5.08e-10
Plxnb1	4.01282	3.31e-10
Cdo1	4.01221	2.24e-33
BC005764	3.9631	6.71e-28
Myl3	3.96154	9.77e-10
G0s2	3.9573	1.82e-15
Phf21b	3.95602	1.58e-16
D17H6S53E	3.952	3.77e-18
Egr2	3.94249	0.0003015
Abcc9	3.93735	4.72e-08
Epb4.1l4a	3.93529	1.23e-35
Fat3	3.9291	7.17e-24
Ccl9	3.92103	0.0092861
Caln1	3.92017	6.36e-34
Gas2l2	3.91689	1.55e-09
Zfp217	3.91267	1.68e-06
Amotl2	3.90718	6.02e-18
Timp4	3.90453	4.24e-08
Prrx1	3.90349	0.000578
Tubb6	3.90167	2.04e-83
Man2a1	3.89528	1.63e-20
Sdk1	3.89509	7.64e-33
Pcsk6	3.8927	1.93e-08
Ttpa	3.88228	1.91e-14
Lmcd1	3.87173	4.14e-05
Itpr3	3.87082	8.32e-15
Rasd2	3.85702	2.33e-15
Wnt2b	3.84381	4.71e-13
Sparcl1	3.84272	8.06e-22
Prss51	3.84257	7.81e-05
Nupr1	3.84239	1.82e-12
Mcam	3.82508	4.21e-33
Npnt	3.81924	6.03e-05
Lamb3	3.81476	7.4e-12
1700042G15Rik	3.8143	1e-06
Kcnq3	3.80467	1.94e-17
Kcnmb4	3.79975	3.07e-118
Rasgrf2	3.79963	9.65e-53
Mn1	3.78567	3.01e-10
Ripply2	3.78112	9.56e-34
Barx2	3.78095	3.65e-08
Tox3	3.76437	7.16e-19
Pappa2	3.76188	6.73e-20
Rgcc	3.75573	8.38e-24
Cdh9	3.75227	2.66e-07
Dnahc17	3.74969	5.12e-17
Nkain1	3.74741	2.22e-61
F630111L10Rik	3.74216	9.16e-10
Lce6a	3.73575	1.02e-07
Asb2	3.73167	1.03e-05
Tnni1	3.73012	1e-41
D430041D05Rik	3.72949	1.47e-09
Ina	3.72477	1.32e-40
Bai2	3.71628	5.47e-13
Sdk2	3.70495	1.12e-07
Rhbdl3	3.69965	3.1e-20
Slc35d3	3.6978	4.03e-06
Tjp2	3.6876	1.02e-40
Ptgfrn	3.68738	5.25e-23
Lypd6b	3.6841	4.83e-25
Nrtn	3.68292	1.88e-12
BC021767	3.67559	9.52e-08
Col7a1	3.67436	1.49e-21
Inppl1	3.67382	9.73e-26
Sema7a	3.67076	1.07e-23
C2cd4c	3.67042	8.77e-22
C2cd4b	3.67008	8.95e-07
Lars2	3.66994	2.99e-137
A930011O12Rik	3.66433	2.12e-15
Oprd1	3.66156	8.12e-05
2610100L16Rik	3.6426	8.85e-10
Anxa1	3.63901	1.03e-06
Mycn	3.63686	5.77e-13
Plcg2	3.63573	3.27e-08
Prtn3	3.63283	1.13e-06
Rph3al	3.62497	2.05e-07
AW551984	3.62274	0.00016697
Pacsin3	3.6198	8.84e-15
Ltbr	3.60879	8.83e-27
Rn45s	3.60105	5.97e-152
Kif22	3.59765	3.74e-80
Adamts3	3.57819	8.83e-10
Dscam	3.57599	1.08e-27
Pbxip1	3.57051	1.08e-13
Relt	3.56917	1.15e-28
Qrfpr	3.54748	2.65e-07
S100a3	3.5465	3.64e-23
Lrrc17	3.53951	2.16e-46
Acacb	3.53938	1.34e-10
Jsrp1	3.53855	2.53e-07
Gm1045	3.53568	0.00175933
Rgma	3.53067	0.00010228
2310034O05Rik	3.5177	2.78e-05
Rasgrf1	3.51404	3.24e-24
S100a1	3.5039	1.27e-58
Tmem88b	3.49819	8.29e-28
Gas7	3.49024	4.43e-11
Epcam	3.48925	5.31e-05
Adarb1	3.48342	1.48e-119
Esrrg	3.48137	4.71e-17
Myo10	3.47625	1.41e-48
Fam196a	3.47333	2.97e-23
Bcl2l14	3.47052	2.05e-05
Smad7	3.46229	1.58e-29
6530402F18Rik	3.46087	1.02e-15
Sgk1	3.4459	2.74e-24
Zfp608	3.44531	1.65e-27
Myl2	3.43415	3.01e-11
Slco4a1	3.43088	0.00165293
Mc1r	3.42725	4.84e-10
Frmpd3	3.42165	8.87e-08
Hr	3.42111	1.05e-33
Fgf3	3.41612	0.00013987
Dusp4	3.40989	1.11e-06
Fut9	3.40794	1.98e-06
Arhgef26	3.39976	2.57e-05
Gm10471	3.39793	1.11e-11
Dnmt3a	3.38865	4.35e-54
Nog	3.38591	1.46e-16
Spon1	3.38213	8.82e-13
Shox2	3.37582	8.28e-14
Csf1	3.36925	1.01e-51
Gm20063	3.36103	2.12e-09
Mafb	3.3606	8e-07
Rbp1	3.35522	1.27e-07
Coch	3.35393	2.13e-06
Gm19424	3.3469	1.01e-17
8430431K14Rik	3.34519	9.2e-06
Efna2	3.34372	1.31e-20
Galnt16	3.33781	1.09e-07
Gprc5b	3.32951	1.91e-07
Ptch1	3.32437	7.3e-08
Trpc3	3.32145	6.22e-19
Gareml	3.32117	6.65e-06
5430435G22Rik	3.32004	0.00045992
Cckbr	3.31806	2.26e-12
Pmfbp1	3.31499	1.58e-05
Pnliprp2	3.31127	1.83e-05
Tm4sf4	3.3075	7.8e-05
Erf	3.30514	4.27e-32
Gpr115	3.30293	0.00165628
Lphn2	3.30159	1.06e-41
Hmg20b	3.3012	1.56e-117
Ier5l	3.29621	2.01e-36
Aldh3b2	3.29566	5.67e-05
Scara3	3.29431	1.28e-08
Pde6b	3.29099	1.39e-07
Kcnc4	3.29089	4.3e-18
Gm11149	3.28754	4.93e-06
Nos1ap	3.287	7.72e-35
Scnn1a	3.28259	3.16e-07
Gm14873	3.28182	0.000823
Hes1	3.2811	1.25e-18
Xdh	3.28085	4.89e-20
Ttn	3.28056	5.46e-15
Lgi2	3.27959	6.74e-12
Rasl10b	3.27679	1.04e-19
Eya2	3.26789	9.64e-08
Gm1631	3.2592	0.00666137
Rmst	3.25919	7.77e-12
Akap5	3.25603	3.34e-47
Gpr133	3.25154	3.87e-16
Sfmbt2	3.24765	1e-08
Ptprr	3.2473	1.55e-47
9530091C08Rik	3.24342	1.72e-05
Igf1	3.23624	3.21e-14
Cap2	3.23616	2.76e-09
Ace	3.23513	1.34e-05
Gprin1	3.23414	5.01e-21
Aldoc	3.2337	8.38e-61
Sprr2i	3.22842	0.00297689
Pklr	3.22648	1.63e-06
Kcnj5	3.22631	0.00478488
Mxra8	3.22034	0.00043293
Irf5	3.20951	4.32e-07
Hist1h4d	3.19798	6.16e-66
Ccdc68	3.19536	1.03e-05
Efnb3	3.18924	3.33e-05
Fignl2	3.18583	9.95e-10
Fads6	3.18576	0.00073894
Thbs2	3.18563	0.00344892
Col27a1	3.18556	2.1e-07
Lpl	3.18318	0.00122353
Gm16617	3.17997	0.00253231
Trp53i11	3.17455	1.5e-15
Ndrg2	3.16943	5.28e-56
Peli2	3.16491	3.39e-29
Mbl2	3.16413	5.2e-21
Whrn	3.16318	1.34e-05
Sik1	3.16114	1.02e-30
Tdrd6	3.15274	3.62e-11
Cux2	3.14791	1.79e-21
Bak1	3.14641	2.39e-23
2022-03-10	3.14594	8.62e-07
Pdgfc	3.14197	0.00038094
Onecut3	3.14152	6.03e-05
Il19	3.13422	8e-07
Fbn2	3.12954	5.86e-08
Dusp9	3.12913	0.00032187
Ephx3	3.12578	0.0097272
Laptm5	3.12525	8.64e-05
2810008D09Rik	3.12428	1.1e-59
Itgam	3.12338	1.52e-05
Crhbp	3.12122	0.00023491
Pcdh8	3.11629	0.00010384
Acat3	3.11621	5.75e-28
Apobec2	3.11224	0.0175956
Ltbp1	3.1099	5.61e-08
Calb1	3.10615	4.71e-06
Mypn	3.10609	1.42e-05
1700066J24Rik	3.10444	2.5e-11
Hdc	3.09842	8.09e-09
4933433G15Rik	3.09642	0.00235375
Pag1	3.09427	1.02e-17
Evpl	3.08259	0.00012765
Nppc	3.07888	0.00078744
Dnahc2	3.07809	5.33e-06
Bmf	3.07676	1.31e-05
C5ar1	3.07341	0.0145824
Sun2	3.07176	2.4e-31
Tspan9	3.0661	1.92e-12
Rpph1	3.06356	6.73e-13
Daam2	3.06308	2.82e-06
Casp7	3.06296	6.01e-09
AF357425	3.06265	1.03e-22
Iglon5	3.06213	3.14e-40
Tle3	3.05549	4.32e-58
Sox7	3.05535	4.83e-06
Id1	3.05424	5.74e-10
Cbln1	3.05405	0.00113279
Prc1	3.05166	1.83e-34
Etv1	3.04347	3.87e-19
Pkp2	3.03428	1.27e-15
1700016G22Rik	3.03414	0.00995615
Mustn1	3.02819	5.04e-21
Spsb4	3.02355	1.94e-18
Corin	3.01885	0.00236875
Nsg1	3.00901	1.5e-64
4933436C20Rik	3.00872	8.85e-05
Tcf7	3.00721	0.00263221
Plxna1	2.99358	3.77e-41
Htr2b	2.99237	3.53e-09
Snord104	2.99214	1.65e-16
Lmnb1	2.99021	8.71e-08
Pou3f4	2.98965	0.00020009
Ahdc1	2.98539	6.56e-12
Tmem159	2.98232	1.6e-21
Pmch	2.98053	0.00153053
Ptger4	2.97801	6.11e-09
Pcdhgb6	2.97376	0.00285795
Tub	2.97323	5.04e-20
A530046M15Rik	2.97012	0.00014247
Nr4a1	2.9688	9.96e-05
Ntrk2	2.96741	8.38e-13
Tnik	2.96338	1.53e-65
Fst	2.96334	2.08e-17
Lmo7	2.95976	2.12e-36
Ttyh2	2.95942	5.5e-11
Sort1	2.9593	1.92e-15
Fam43a	2.95729	3.3e-06
Cd14	2.95555	1.43e-08
Ephb3	2.95177	0.00124074
Acrbp	2.94805	9.34e-05
Dnahc10	2.94579	4.57e-13
Rasl10a	2.94564	1.13e-11
Adipoq	2.94556	0.0441365
Hist1h1e	2.94424	2.66e-50
Bmp2	2.94145	4.05e-06
Egln3	2.94126	9.17e-05
C3ar1	2.93638	8.83e-06
Gm17296	2.93306	2.97e-06
Mir138-1	2.93159	2.32e-05
Lrrc4	2.92472	7.33e-08
Gngt2	2.92358	0.0038835
4930578M01Rik	2.92331	6.11e-07
Nostrin	2.92109	0.0020182
Gm4532	2.91181	4.94e-05
Itga6	2.91159	1.95e-14
Lzts1	2.90586	0.00102249
D630039A03Rik	2.90059	3e-08
Prrg3	2.89789	1.89e-12
Scn3a	2.89746	2.26e-19
Atp1a3	2.88947	1.46e-45
Cacna1g	2.88771	0.00119548
Myo18b	2.88753	2.27e-05
D430019H16Rik	2.88433	6.15e-22
Hdac9	2.8837	1.5e-36
Fam189a1	2.88291	4.99e-10
Cped1	2.87847	1.01e-11
Cdk6	2.86858	1.87e-08
Lmo1	2.86846	7.12e-48
Arhgap10	2.86766	2.19e-19
Gm10220	2.86669	0.00012639
Dab2	2.86598	8.19e-09
Slc17a7	2.86498	5.58e-19
Robo1	2.86267	5.76e-15
Adcy8	2.86205	3.3e-05
Lax1	2.86096	0.0197731
Chn2	2.86082	3.28e-12
Hepacam	2.85391	0.00196051
Bard1	2.8514	7.68e-06
Irx5	2.84747	0.00680938
Cpne5	2.84669	1.83e-09
Tacr3	2.84626	1.49e-05
Sox12	2.84165	2.35e-26
Mfge8	2.83887	4.04e-22
Necab2	2.8307	0.00018714
Smad3	2.82723	5.55e-11
Agrn	2.82511	2.82e-25
Spry2	2.82505	4.08e-24
Slc4a8	2.82171	1e-66
Bcor	2.81727	8.95e-10
Dsg2	2.81629	0.00011444
Gm6682	2.81327	6.56e-66
Flt3	2.81303	4.12e-16
Star	2.81016	1.34e-17
Xirp2	2.80927	0.0207915
Fam83c	2.80877	2.76e-05
Cd59b	2.80669	5.79e-11
Clu	2.80195	1.55e-73
Parp4	2.80041	7.81e-51
Psd2	2.79699	2.29e-05
D8Ertd82e	2.79495	7.63e-08
Cdkn2b	2.78884	7.19e-07
Ephb2	2.788	2.3e-06
Atxn1	2.78672	1.1e-49
1700001K19Rik	2.78566	6.02e-08
Epha10	2.78321	8.66e-07
Trim15	2.78105	2.29e-13
2610019E17Rik	2.77823	9.59e-15
Fmnl3	2.77702	9.46e-05
Nrp	2.77218	3.69e-12
Gpr153	2.77204	1.45e-41
Zfp768	2.76489	2.1e-07
Iqsec1	2.76208	3.56e-42
Ddx17	2.75508	1.98e-88
B430010I23Rik	2.75324	0.00417415
Itpr2	2.74875	2.04e-16
Gldn	2.748	8.44e-25
Egflam	2.74745	8.01e-06
Iqsec3	2.74624	1.04e-66
Sidt1	2.74413	0.00838608
Sema4g	2.74384	0.0006093
Inhbb	2.7437	4.53e-07
Chrna4	2.74321	0.00087164
Me3	2.74139	2.82e-09
Mest	2.73942	2.19e-30
Tmem2	2.73421	6.98e-21
Hsd17b2	2.72832	0.0241799
Grin3b	2.72802	4.05e-06
Trib1	2.72563	8.09e-19
Rpl31-ps12	2.72536	3.6e-27
Dock1	2.71999	8.46e-09
Col6a4	2.71765	0.0112718
Kif2c	2.71544	0.0248017
E130317F20Rik	2.71454	1.06e-09
Lgals4	2.71425	0.00203702
Nova2	2.71392	3.44e-11
Fosb	2.70966	1.02e-09
Tuba1b	2.70746	2.61e-108
Lrrc15	2.70703	0.00420547
Gpr116	2.70599	0.00018654
Cacng4	2.70255	0.00052093
Epb4.1l4b	2.70099	1.38e-20
Mid1	2.70012	1.26e-06
Ppp1r26	2.69983	0.00060835
Sowaha	2.69665	0.00167158
Dmpk	2.69621	3.2e-08
Timp3	2.69564	1.73e-07
4933408B17Rik	2.69399	0.0020629
Efnb2	2.69391	9.04e-14
Midn	2.69353	2.09e-38
Zfp651	2.68682	1.24e-30
Cryba2	2.68677	2.13e-13
Rps19-ps3	2.68637	5.88e-08
4930512B01Rik	2.68583	3.08e-07
Stac2	2.68561	5.4e-13
Slc39a12	2.68396	0.0174456
Homer2	2.68386	3.71e-26
Hydin	2.68183	0.00211989
Dot1l	2.67621	6.23e-19
Hlf	2.67617	0.0070404
Pde3a	2.67573	0.00017868
Cyp27a1	2.6747	0.00841131
Gm2694	2.67464	8.36e-14
Pdgfb	2.6745	4.94e-05
Tpbg	2.67081	8.48e-07
A930013F10Rik	2.67048	1.43e-07
Bpifb1	2.6684	0.0120887
Btbd17	2.66636	0.0172179
Trim10	2.66126	2.91e-05
Jakmip3	2.66109	2.97e-11
Prtg	2.65984	0.00129589
Anp32a	2.65904	7.62e-68
B230120H23Rik	2.65886	1.1e-99
Frem1	2.65534	0.00065987
Tceal6	2.65459	1.53e-07
Cdk18	2.65128	9.62e-06
Vav3	2.65105	6.25e-12
Itgbl1	2.65094	0.00251476
BC017612	2.6508	6.31e-07
9130209A04Rik	2.64886	4.76e-06
Bmp1	2.64842	5.88e-19
Prss23	2.64653	6.28e-05
Hs6st3	2.64586	8.79e-06
Palm3	2.64337	1.73e-29
Lrat	2.64265	0.00365398
Zfhx4	2.64233	2.82e-10
B3galt5	2.64225	9.95e-07
Slco6c1	2.63946	0.0120762
Ppp1r9a	2.63888	5.77e-18
Ttc28	2.638	4.04e-26
Rnf128	2.63501	2.85e-21
Wnt5a	2.63358	3.58e-11
Vwc2	2.63319	2.59e-08
Anapc13	2.63231	9.5e-74
Pkdrej	2.63142	1.12e-09
Anks1b	2.62991	2.96e-74
Pik3cg	2.62833	1.33e-05
Kctd15	2.62793	2.08e-20
Itpr1	2.62673	7.26e-18
Hist1h4f	2.62628	2.06e-12
Prr5l	2.62511	0.00016382
Nmrk2	2.62363	4.2e-05
Asic4	2.62102	7.2e-05
Amt	2.61892	2.44e-06
Dzip1l	2.61576	1.5e-07
5530401A14Rik	2.61426	0.00160729
Adam12	2.61362	1.87e-06
Cxcl16	2.61298	4.8e-06
Mmd2	2.60994	0.0437562
Adcy6	2.60904	0.00013975
Plekhg4	2.60669	0.0260253
4932414J04Rik	2.60615	0.0373061
A330050F15Rik	2.60511	6.62e-29
Cnnm2	2.6003	1.26e-29
Zmiz1	2.59952	2.96e-74
Tmem163	2.59799	1.85e-13
Nkain3	2.59676	4.39e-06
Sptb	2.5958	5.97e-16
Elfn2	2.59486	0.0016103
Gja1	2.59327	0.0321275
Crocc	2.59267	0.00060946
A730043L09Rik	2.59221	0.0213735
Plekhg1	2.59096	7.78e-15
Miat	2.58994	2.37e-30
Gramd3	2.58877	0.00108522
Adcy9	2.58877	5.35e-21
Gpc2	2.58847	0.00137165
Ppp1r3b	2.58643	0.0483988
Scrt1	2.58338	3.45e-17
Anxa8	2.58325	0.0249997
Mb	2.5822	0.00687342
Zfp108	2.57987	0.00538644
Arl4c	2.57857	2.63e-35
Pcdha8	2.57765	1.15e-11
Brsk1	2.57569	2.48e-27
Tgfb1	2.57235	1.2e-06
Espl1	2.57094	0.00203168
Hist1h4j	2.57012	0.00038803
Ankrd2	2.5668	6.87e-05
S1pr1	2.56246	0.0004296
Cd276	2.56186	4.3e-17
Tnfsf12	2.56113	2.92e-21
Plau	2.5583	0.00049619
Crhr1	2.55716	0.0260021
Pdzrn4	2.55682	0.0201381
Wfdc3	2.55588	6.63e-13
Cd72	2.55421	0.0196249
Pde4d	2.55418	6.56e-35
Dab1	2.55208	3.39e-08
Zfp462	2.54961	4.13e-23
Dpf3	2.54919	0.00369497
Thy1	2.54664	9e-59
Arnt2	2.54428	2.54e-36
Acvr1c	2.54184	0.00083718
Tirap	2.54148	3.17e-10
Htr1f	2.53819	4.96e-06
Emr4	2.53792	0.00860272
Pld4	2.53789	4.06e-05
Ctdsp1	2.53456	8.03e-06
Ipw	2.53269	5.86e-05
Dbp	2.52901	7.37e-10
Parvb	2.52758	2.74e-40
Gm2115	2.52752	2.45e-07
Fndc9	2.52686	2.53e-09
Ston1	2.52663	0.0129859
Glis2	2.52488	5.16e-17
4833424O15Rik	2.5237	1.34e-06
Gm5105	2.51971	0.012318
Tiam1	2.51877	7.96e-14
Podxl	2.5183	1.31e-09
Hist1h4b	2.51736	0.0111903
Zfp456	2.51309	0.0462489
Oxtr	2.51276	0.0102805
Ryr1	2.51133	1.38e-05
Gm6402	2.50559	1.35e-21
Osbpl1a	2.5046	1.01e-45
Mir369	2.50441	4.49e-35
E330011O21Rik	2.50301	0.00019097
Il31	2.50111	0.0285976
Plekhg2	2.5008	3.78e-06
Meg3	2.4997	5.98e-27
Bend5	2.49826	3.62e-32
Zfhx3	2.49692	6.2e-40
Slitrk4	2.49399	1.46e-06
Cobll1	2.48827	0.00525021
Prss12	2.48815	3.82e-24
Bcl9l	2.48764	1.75e-14
Ulk4	2.48709	2.34e-08
Gm5475	2.48356	0.00379379
Hist2h2ac	2.4826	0.00099864
Ptgfr	2.48114	2.2e-05
Cldn15	2.48097	0.00697009
Kl	2.48023	0.0356708
Klf10	2.47954	2.18e-17
Adam8	2.47787	3.88e-19
Gm13247	2.47748	0.0002885
Ntm	2.47657	6.7e-09
Cyp4f18	2.47511	0.0106464
Lrrfip1	2.47372	4.87e-72
1700102P08Rik	2.47291	0.00312091
Celsr1	2.47193	4.66e-18
Bcl2l11	2.4708	6.13e-09
Smtn	2.46785	0.00398763
Ppm1e	2.46742	3.56e-26
Ip6k3	2.46705	0.0142785
Pcgf2	2.46395	4.46e-18
Gm11944	2.46071	0.00120452
Nbeal2	2.45752	4.81e-06
Svopl	2.45534	3.88e-06
Ugt1a5	2.45323	0.0278039
Ptpn5	2.45241	5.02e-19
Per3	2.4518	3.64e-05
Ccdc11	2.45005	0.0191613
Dleu2	2.44797	0.004813
Sall2	2.44493	7.38e-14
Snhg9	2.4442	1.29e-18
Kdm6b	2.44364	3.54e-28
Mchr1	2.44218	1.08e-06
Pde1b	2.44029	7.86e-06
Ier5	2.44004	1.95e-17
Pkp4	2.43914	5.18e-33
Cdh13	2.43666	2e-12
Zbtb42	2.43664	1.43e-18
2510049J12Rik	2.43201	0.0294927
Gpr171	2.43147	0.00295553
Mkl1	2.42987	5.25e-28
Zfp599	2.42825	1.03e-05
Itpkb	2.4253	5.37e-22
Tnnc1	2.42066	1.15e-17
Hes7	2.42009	0.00043512
Lamc2	2.41286	1e-08
Irg1	2.41278	0.0235691
Bahcc1	2.4115	4.44e-08
Tmprss11f	2.41068	0.037193
Atg9b	2.41061	2.92e-11
Ano7	2.4079	1.92e-07
Gstt4	2.40785	0.0314722
Fign	2.40743	1.41e-08
Eps8	2.40563	6.76e-10
Jag1	2.40425	3.26e-07
Tfeb	2.40392	2.59e-08
BC096441	2.4038	8.12e-06
Enah	2.40223	2.2e-55
Grtp1	2.40212	0.00992799
Inha	2.4006	1.24e-14
Gadd45g	2.39581	8.36e-46
Vsig8	2.39472	0.00428106
Csf2rb2	2.38923	0.0155991
Cbfa2t3	2.3888	2.59e-08
Kcnq2	2.38822	9.34e-55
Ogdhl	2.38711	1.97e-07
Fndc4	2.38684	1.76e-40
Kcnk1	2.38596	4.4e-46
Ypel2	2.38475	5.51e-24
2310067B10Rik	2.38266	1.15e-11
Pdpn	2.37934	2.17e-05
Map3k14	2.37668	0.00064863
Pin4	2.37656	1.25e-52
Tacc2	2.37559	2.02e-31
Atp5k	2.37511	1.03e-47
Glis1	2.37489	5.18e-05
Pbx3	2.37392	9.09e-15
Slc7a8	2.37358	5.96e-21
Socs2	2.37357	1.86e-42
Nova1	2.37318	1.19e-07
Rftn2	2.36932	0.00123743
Ccdc33	2.36843	0.00730505
Wdr27	2.36835	2.6e-05
Efna3	2.36344	9.31e-05
Fam5c	2.36218	5.78e-05
Fam189a2	2.36194	1.45e-18
Glt1d1	2.36192	1.76e-08
Ccdc155	2.35982	4.82e-06
Nphp3	2.35699	3.53e-06
3110021A11Rik	2.35634	0.00550126
Tuba1c	2.35607	4.77e-34
Dusp5	2.35594	1.57e-10
Ppargc1a	2.35462	4.03e-24
Slitrk5	2.35407	6.33e-32
Pdp2	2.35262	1.91e-06
Efna5	2.35234	1.06e-17
Tbc1d1	2.3519	4.03e-11
Ociad2	2.35085	1.17e-18
Dusp6	2.34981	1.91e-05
Sowahb	2.34955	0.0221064
Soga2	2.34877	1.16e-42
Zfp629	2.34626	3.47e-10
Syk	2.3461	0.00280777
Spem1	2.34549	0.00724684
B3galtl	2.34257	1.05e-30
Micall2	2.34216	0.00039211
Slc12a3	2.33903	0.00126459
Tceal5	2.33605	1.45e-13
Runx2	2.33524	4.18e-18
6030407O03Rik	2.33519	0.0352527
Arid3b	2.33436	1.43e-07
Mef2c	2.33419	2.11e-14
Sulf2	2.33401	7.9e-21
Rfx4	2.33184	0.00391003
Pak6	2.33027	0.00048833
Ghrh	2.32782	0.0441617
9930013L23Rik	2.32739	2.46e-05
Lrp1	2.32717	2.63e-12
Fkbp9	2.32689	6.53e-10
Nanos3	2.32657	3.62e-12
Pla1a	2.3258	0.0300265
Cit	2.3251	2.81e-24
Zfp516	2.32473	2.47e-20
Sik2	2.32473	4.61e-06
Chst4	2.3225	0.00408552
Nkain4	2.32248	0.00242394
Hey1	2.32067	2.96e-36
Tubb2a	2.32064	1.13e-56
Ttyh1	2.31913	7.38e-07
Dtx1	2.31891	0.0455069
Tmem91	2.31768	0.00256021
Matk	2.31766	2.18e-05
Slc4a2	2.31747	1.31e-35
Srgap3	2.31613	1.59e-53
Grid1	2.31205	0.00114031
Nup210	2.31119	2.5e-07
Plekha7	2.31065	0.0423527
Mapkapk3	2.31012	6.67e-09
Wnt7b	2.30938	3.88e-08
Klhdc8b	2.30903	6.19e-10
Gigyf1	2.30888	2.06e-16
Tcerg1l	2.30831	2.39e-20
Scrib	2.30466	1.32e-08
Fabp3	2.30207	7.28e-48
Rapgef1	2.30062	1.5e-49
Csf1r	2.29972	0.0004204
Mbp	2.29963	7.52e-11
2310005A03Rik	2.29913	0.00553224
Tmem132a	2.29766	5.67e-15
Vsnl1	2.29596	4.81e-13
Nfatc2	2.29325	3.27e-06
Nrl	2.29303	0.048463
Tubb5	2.29186	8.35e-168
Emilin2	2.29184	1.68e-07
Gda	2.29114	0.00104022
Pou3f2	2.29075	0.0266357
Cbx8	2.29001	4.28e-06
Lrrc20	2.28932	3.98e-41
Fcgr1	2.28679	0.0279393
9430076C15Rik	2.28617	2.04e-05
Cep112	2.286	1.18e-07
Gm1673	2.28127	5.36e-70
Usp29	2.27973	7.7e-09
Fscn1	2.27858	7.94e-26
Kif1c	2.27807	2.81e-09
Pcsk5	2.27661	2.3e-06
Atoh7	2.27649	0.0129204
Il1r1	2.27465	6.74e-13
Ccdc36	2.27405	1.26e-17
Rtn4rl1	2.274	4.72e-10
Plekha2	2.27386	8.13e-19
Gm6251	2.27311	3.19e-16
Hcn4	2.27233	1.12e-06
Tubb2b	2.26898	1.89e-36
P2ry14	2.26704	5.82e-09
Srrm3	2.26684	6.83e-41
Ckap4	2.26572	2.19e-26
Chst1	2.26489	4.5e-08
Epb4.1	2.26367	7.65e-33
Diras2	2.26095	8.66e-10
Pgf	2.25983	4.94e-05
Fam19a5	2.25862	6.57e-43
Pdlim1	2.25735	6.37e-15
Hs3st6	2.25629	0.00226949
Hdac7	2.25578	1.84e-08
Pdcd11	2.25379	3.37e-19
Zc3h7b	2.25315	8.16e-23
Acyp1	2.24947	1.04e-64
Bcl2l15	2.24868	0.00181982
Galnt2	2.24832	1.94e-25
Prr18	2.24715	0.0257548
Epha1	2.24643	6.14e-07
Samd1	2.24598	2.5e-22
Irs1	2.24403	0.00307374
Satb2	2.24392	1.32e-05
Efhd1	2.24378	0.0157556
Serpine1	2.24344	0.00036716
Hic2	2.24284	2.35e-05
Arhgap6	2.24229	0.0216918
Arglu1	2.242	9.6e-51
Itprip	2.23885	0.00047801
Eif3j2	2.23845	1.05e-31
Prr12	2.23793	4.08e-13
Snhg8	2.23707	4.29e-29
Prss45	2.23671	0.0273272
Fam131c	2.2355	2.49e-06
Asb11	2.2322	0.0377535
Fam5b	2.23105	2.99e-11
1700067K01Rik	2.2282	0.00819994
Src	2.22709	1.98e-16
Tram1l1	2.22687	1.75e-16
Slc39a2	2.22683	0.0126703
Snrpn	2.2256	1.11e-17
Kif15	2.22396	0.00612061
Ccdc80	2.22341	4.3e-14
P2rx6	2.22275	3.61e-08
Slco5a1	2.22159	3.1e-20
Gsto2	2.21773	1.89e-05
Bai1	2.21668	5.55e-33
Sash1	2.21665	5.63e-05
Cdk3-ps	2.21639	0.035308
Mir1956	2.21599	5.11e-12
Fsip1	2.21567	0.0129169
Atf5	2.21403	2.49e-22
Slc13a3	2.21013	0.0478898
Rnf183	2.20945	0.00122252
Frat1	2.2093	2.96e-09
Tcf4	2.2089	1.69e-29
Pold1	2.20805	6.7e-07
Pou2f1	2.20639	2.55e-21
Sik3	2.2053	8.95e-20
Arhgef2	2.20312	6.25e-12
Igsf9b	2.20127	4.21e-17
Rpl35	2.20094	5.04e-53
Unc79	2.19893	2.72e-11
Hs3st4	2.19786	1.46e-06
Smim18	2.19365	7.06e-10
Shisa2	2.19218	0.00012809
Csf3r	2.19012	0.0113066
C1ql3	2.18721	0.00638919
Kcnh1	2.18571	9.18e-22
D3Bwg0562e	2.18435	2.28e-10
Mast4	2.18372	2.44e-27
Epas1	2.18284	2.39e-06
Notch2	2.1823	0.00014736
Rassf8	2.18071	8.75e-06
Bend7	2.17974	6.91e-14
Ramp2	2.17973	0.00297689
Enho	2.17972	1.11e-71
Cacna1d	2.17879	2.37e-07
Gm561	2.17652	6.34e-44
Samd5	2.17627	0.00094381
Ccdc6	2.17451	9.91e-86
Fbxl19	2.17326	3.97e-10
Mical3	2.1732	9.89e-19
Lsm14b	2.17183	1.52e-47
Padi2	2.17151	0.0162125
Otoa	2.17014	0.0407251
Unc5a	2.16757	9.26e-06
Rpia	2.16699	1.79e-05
Tmem74b	2.16401	7.95e-12
Insm1	2.16377	2.86e-06
S100a10	2.16221	1.05e-86
Cpa2	2.16168	0.00071807
Chd4	2.16111	1.89e-52
Plin5	2.16039	0.0357541
Myh7b	2.16034	0.00394885
Gnmt	2.15868	0.00151841
Dll1	2.15703	0.0411943
Sycp3	2.15595	1.42e-05
1810011O10Rik	2.15506	1.69e-05
Zfp36l2	2.1538	0.00144677
Urb1	2.15352	7.94e-07
Mamstr	2.15251	2.74e-10
Serpinc1	2.15146	0.0005021
Dapp1	2.15085	0.0386486
Kcnh2	2.15077	1.15e-16
Pcdhb21	2.14895	0.0201051
AA536875	2.14742	0.00108522
Shbg	2.14562	0.0331241
F11r	2.14503	0.00996708
Zfp36l1	2.14437	0.00343192
Sema4b	2.14253	9.3e-10
Mbd6	2.14168	1.19e-15
Irf8	2.14155	0.014793
Pth1r	2.14119	1.93e-22
Itga7	2.13864	2.05e-38
Wscd1	2.13851	0.00335217
Srcin1	2.13796	2e-15
Pawr	2.13672	1.08e-06
Susd5	2.13482	0.00056426
Npas3	2.13415	9.87e-11
Gpr157	2.13408	1.68e-06
Zfp691	2.13381	2.09e-07
Setd1b	2.13149	6.33e-18
Aifm3	2.13103	0.00031798
Phpt1	2.1308	1e-93
Shh	2.12895	2.55e-05
Atp1a2	2.12883	0.00609435
Cd160	2.12834	0.0296104
Dmc1	2.12815	0.0145074
Cic	2.12719	2.7e-69
Baalc	2.1257	6.93e-21
Scn2a1	2.12338	1.2e-12
Amotl1	2.12078	1.29e-37
Rin1	2.11764	5.15e-08
Dnahc5	2.11751	0.0262515
Rbm45	2.11703	4.96e-17
Ccdc37	2.11698	0.0119661
BC051019	2.11458	0.0497358
Spag5	2.11431	0.00281981
Uqcr10	2.11408	1.71e-50
Anks6	2.113	4.78e-05
Rarres1	2.11146	8.76e-05
Kctd1	2.11145	7.42e-14
Slc24a2	2.11011	8.02e-30
Lpxn	2.10961	0.00882275
Il6ra	2.10954	0.0002681
Plagl2	2.10747	4.8e-06
Pdap1	2.10587	1.9e-61
Podxl2	2.10462	1.46e-43
Krt24	2.10447	0.0409306
1110020A21Rik	2.10428	3.19e-07
Phkg1	2.10419	0.00931277
Rhoc	2.10409	6.12e-28
Osbp2	2.10338	3.38e-12
2210409E12Rik	2.10282	1.81e-05
Ror2	2.10218	1.01e-06
Il11ra1	2.10213	2.27e-10
Fam193b	2.1006	3.52e-14
2022-03-09	2.10033	2.68e-11
Tnfrsf9	2.10015	0.0145096
Pcdhgc4	2.09954	0.00835391
Eef1a2	2.09898	2.3e-87
Stk10	2.09795	3.38e-06
1110001J03Rik	2.0972	6.04e-43
Maml3	2.09697	5.86e-09
Ccdc177	2.0966	0.0156871
Col2a1	2.0946	0.0486327
Duox1	2.09295	4.39e-05
Slitrk1	2.09295	9.39e-09
Pnmal2	2.09267	2.87e-06
Agpat9	2.09166	2.15e-09
Klhl40	2.09096	0.0307212
Sdpr	2.09032	2.59e-09
Runx1	2.08643	1.74e-24
Aspscr1	2.08485	1.49e-68
Prob1	2.08484	0.00245692
Cited2	2.0841	1.07e-23
Bcar3	2.08386	1.82e-06
Ggnbp1	2.08263	0.0140836
Amd1	2.08243	0.00026471
Map3k8	2.08228	6.82e-05
Ephb1	2.08136	9.86e-09
Agt	2.0806	0.0363136
Pou2f2	2.0805	0.00111446
Dysf	2.07971	2.02e-37
Gng11	2.07903	2.81e-08
Plekhg5	2.07618	8.05e-06
D630045J12Rik	2.07441	3.19e-10
Rtf1	2.0744	4.57e-51
Ppp2r1b	2.07398	7.49e-07
Fgfrl1	2.07295	0.0003464
Avpi1	2.07294	2.45e-51
Fndc5	2.07239	9.29e-09
Rhof	2.0691	3.24e-17
Arhgef15	2.06681	1.46e-12
Rtn1	2.06644	7.08e-94
Aatk	2.06384	1.18e-20
Lage3	2.063	7.59e-25
Slc29a2	2.06195	2.5e-10
Bhlhe41	2.06166	1.42e-24
1190007I07Rik	2.0603	4.79e-19
Zfp827	2.05856	1.13e-16
Dlgap1	2.0573	2.22e-18
Gadd45b	2.05697	4.14e-17
Ildr2	2.05287	1.4e-09
Sapcd1	2.05247	4.99e-05
Snrnp70	2.05233	1.06e-48
Hbegf	2.05212	5.05e-08
Ninl	2.05027	0.00430006
Clcn2	2.0473	2.54e-06
Ppap2b	2.04706	0.00035325
Pdlim4	2.047	0.0288261
Cyp24a1	2.04695	0.00010122
Rpl38	2.04631	1.82e-44
Kcnk13	2.04556	8.07e-05
Hsd17b7	2.04541	4.53e-26
Echdc2	2.04432	0.0141193
Fgf11	2.04147	0.00052437
4831440E17Rik	2.03958	6.39e-06
Dab2ip	2.03916	1.9e-34
Dffb	2.03699	2.97e-05
Tuba1a	2.03432	1.03e-43
2310043O21Rik	2.03314	0.00232957
Phactr4	2.03161	9.62e-14
Msi2	2.02916	9.39e-19
Atp8b1	2.02652	0.0202611
Cox7c	2.02635	3.22e-46
Kank2	2.02626	0.00533866
Tmem178	2.02591	8.19e-06
Thrsp	2.02559	0.00200156
Erdr1	2.02544	1.73e-11
Acin1	2.02518	1.9e-36
Col6a2	2.02459	0.0361904
Itsn1	2.02433	1.88e-31
Pxn	2.02159	5.45e-06
Slc6a6	2.02126	6.02e-09
Safb2	2.01886	1.9e-22
Gm8801	2.01859	0.022089
Nusap1	2.0171	0.0152302
Ncam1	2.01528	1.88e-36
Vsig10	2.01471	0.00068239
Pfkfb4	2.01328	3.07e-11
Lrrc9	2.01306	0.0102933
Cr2	2.01264	0.0296096
Mitf	2.01181	0.00012872
Csrnp1	2.01062	3.11e-14
Fhad1	2.01062	2.26e-06
Hist1h4k	2.00974	0.0006997
Cxxc5	2.00808	3.02e-31
Cd109	2.00778	2.36e-06
2700081O15Rik	2.00582	7.73e-15
Celsr2	2.00481	7.69e-16
Sdc3	2.00424	2.2e-22
Limch1	2.00161	1.87e-16
Rgs12	2.0014	1.26e-15
Cd83	1.99818	0.0120438
Cxadr	1.99707	9.48e-06
Bach1	1.99477	3.69e-24
Kndc1	1.9924	6.02e-08
Flna	1.9918	8.77e-13
Lama3	1.98912	4.96e-06
Zfp703	1.98828	7.5e-17
Myo18a	1.98595	1.03e-41
Arhgef40	1.98569	1.18e-22
Wfs1	1.98493	2.09e-28
Socs3	1.98491	5.36e-11
Tfap2a	1.98473	6.07e-05
Arl5c	1.98448	0.0257197
Cela1	1.98399	1.1e-08
Draxin	1.98303	1.49e-06
Mirg	1.98142	6.28e-08
Bmp6	1.98046	0.0309604
Ankrd34b	1.98004	0.0155991
Slc4a3	1.97981	6.61e-13
Srbd1	1.97952	1.82e-15
Mrpl34	1.97773	1.77e-46
Chd5	1.97716	1.99e-12
Hist2h2bb	1.97677	0.00406356
Tyro3	1.97608	1.58e-10
S100a11	1.97591	4.18e-24
2810459M11Rik	1.97557	2.33e-06
Dnase1l2	1.97392	0.0471137
Lsm7	1.97347	1.9e-47
Slc22a4	1.97095	0.0001595
Panx2	1.96752	6.76e-27
Gm6225	1.96672	0.00112708
Ncor2	1.96528	7.11e-28
1190005I06Rik	1.96481	0.0116418
Gpr123	1.96475	1.29e-07
5830454E08Rik	1.96265	0.00021651
Lmnb2	1.96235	3.66e-05
Zfp114	1.96188	0.0423145
Cuzd1	1.96167	0.0401299
Auts2	1.96153	5.26e-14
Plscr1	1.95717	0.000267
Nfatc2ip	1.95706	7.77e-07
Odf1	1.95585	0.0143123
Efemp2	1.95276	0.00010603
Madd	1.95236	1.5e-53
Nhsl1	1.95117	1.15e-06
Polr2f	1.95102	8.52e-50
Bex4	1.95053	0.00010306
Helz	1.95034	5.54e-17
Wdtc1	1.95025	3.09e-35
Pcdh7	1.94969	1.05e-12
Phldb1	1.94919	1.62e-07
Wbscr17	1.94874	4.53e-33
Epor	1.94865	0.0298277
Fgf14	1.94732	0.00014041
Reck	1.94652	0.00018677
Gm5468	1.94582	0.00960876
Atp5j2	1.94555	4.12e-54
Rpl24	1.94491	6.77e-65
Stat5a	1.94445	2.44e-08
Armcx6	1.94419	0.00080566
Tmem86b	1.94398	0.00910496
Fam53b	1.94374	7.41e-07
Zbtb7b	1.94318	3.12e-08
Dmbx1	1.94307	0.0382779
St6galnac5	1.94283	6.54e-11
Cited1	1.94145	3.05e-06
Tubb3	1.93725	7.77e-67
Ank3	1.93657	1.97e-32
Wbp7	1.93528	5.4e-11
Zfp658	1.93482	0.0325069
Nov	1.93442	4.49e-10
Spns2	1.93439	8.49e-06
Cep164	1.93358	4.14e-27
Txlnb	1.93305	0.00990614
Rps29	1.93182	3.88e-34
1700066B19Rik	1.927	0.00209501
Szt2	1.92698	8.58e-07
Zbtb2	1.92499	1.23e-05
Bdkrb2	1.92415	0.00430729
Jam2	1.9236	0.0111164
Cda	1.92242	2.24e-55
Gltscr1	1.92217	0.00023981
Acta2	1.9219	0.0481852
Lgals1	1.91952	1.95e-19
Stim2	1.91723	3.28e-37
St5	1.91674	3.34e-05
Stmn2	1.91623	2.24e-167
Ndufa3	1.91618	1.94e-43
Slc17a8	1.91564	0.0158786
Ddx23	1.91433	1.69e-11
Sh3pxd2a	1.9133	9.18e-17
Fbll1	1.9105	2.78e-12
Ssh1	1.90994	1.11e-12
Marcksl1	1.90946	7.74e-05
Apba1	1.9094	2.98e-72
Ptk7	1.90504	6.29e-06
LOC106740	1.90348	1.55e-13
Slc6a9	1.90194	2.25e-05
Gjc1	1.90153	1.02e-06
Cmtm4	1.90114	6.14e-12
Fam92b	1.89989	0.00715475
4933408N05Rik	1.89828	0.00325637
Cacng7	1.89758	0.00042224
Pnp2	1.89723	0.00331397
Gm16907	1.8884	1.11e-07
Pla2g4e	1.88718	0.0288708
Sfi1	1.88713	1.23e-05
Myh9	1.88647	2.58e-40
Mgst3	1.88513	5.29e-28
Grhl1	1.88413	7.22e-09
Brpf3	1.88388	5.5e-07
Rps21	1.88363	6.39e-41
Slc35f2	1.88197	0.0110872
Cd207	1.88194	0.0282993
Bri3	1.88093	3.73e-29
Gpr176	1.88068	3.62e-08
Hist1h3a	1.87778	0.00532056
Rasl2-9	1.87544	0.00360357
Tnks1bp1	1.87541	2.42e-20
Ap1g2	1.87537	0.0113374
Ppp1r14b	1.87516	2.01e-46
Dynlt1a	1.8729	1.13e-08
Iffo2	1.87276	2.87e-14
Egf	1.87217	0.0152545
Shroom3	1.87063	1.09e-09
Isoc2a	1.86911	0.0143898
Aoc3	1.86864	0.0203672
Rps28	1.86849	4.25e-40
Zfp609	1.8678	1.12e-15
Brd3	1.86745	4.74e-28
Rapgefl1	1.86681	0.0329538
Kcnc3	1.86492	2.33e-10
Col11a2	1.86457	0.0101692
Stox2	1.86455	3.52e-20
Scrt2	1.86304	2.55e-29
Smim11	1.86285	5.98e-18
Sema6d	1.86271	1.47e-19
Fgf23	1.86178	0.0154467
Ppp4r1l-ps	1.85989	4.16e-17
Ccnb2	1.85966	0.0452345
Mif4gd	1.85922	3.13e-08
Amer2	1.85922	5.69e-26
AI414108	1.85824	2.65e-17
Csrp1	1.85533	5.88e-29
Gm4013	1.85465	0.00023111
Cfp	1.85218	0.00221719
Slc25a37	1.85178	2.84e-13
Bmper	1.85165	4.52e-08
Lmo2	1.85052	1.27e-08
Zmat5	1.85029	4.51e-63
Mycl1	1.8487	0.0172337
Rtl1	1.8457	0.00410813
Tmc4	1.84531	0.0142742
Hip1r	1.84482	5.33e-17
Tenm4	1.84149	1.7e-11
Pdgfa	1.83874	6.52e-36
Foxj1	1.83856	0.0001169
Prmt8	1.83579	0.00692203
Nfatc1	1.83424	0.00295151
Rpl41	1.83419	6.19e-51
Myt1	1.83309	2.72e-14
Rps12	1.83031	3.57e-47
Atp5e	1.83013	2.38e-38
Cdc14a	1.82992	0.0004276
Bambi	1.82877	7.05e-06
Kdelr3	1.82818	0.00339588
Rpl37	1.82782	1.38e-44
Suv420h2	1.82699	3.16e-06
Wdr76	1.82506	0.00368832
Slc7a15	1.82376	0.0368363
Aifm2	1.82364	1.5e-05
Fam20c	1.82214	2.33e-10
Gal3st1	1.82092	0.0391466
Phf2	1.81933	9.99e-10
Map3k4	1.81883	2.01e-15
Mllt6	1.81864	7.07e-13
Spen	1.81861	2.33e-15
Zfp568	1.81854	0.00053694
Arhgap32	1.81841	4.35e-12
Stk38	1.81755	3.04e-10
Zmym3	1.81735	3.15e-20
Hnrnpa0	1.81711	1.58e-38
Rab31	1.81702	5.17e-24
Elmo1	1.81601	7.66e-17
Morc4	1.81584	0.0002885
Znf41-ps	1.81512	5.4e-05
Spsb1	1.81498	2.12e-19
Myo9b	1.81408	7.08e-14
Zhx2	1.81359	4.56e-06
9330175M20Rik	1.81042	0.00113147
Zkscan17	1.80852	6.38e-06
Iqgap1	1.80842	3.84e-11
Cdr1	1.80796	1.97e-18
Tnfrsf22	1.80698	0.0147405
Col20a1	1.80667	0.00160553
Tcp11	1.80638	0.0235121
Frmd6	1.80457	1.09e-06
1110032F04Rik	1.80365	1.44e-05
Mybpc2	1.8025	0.00026402
Ctif	1.80166	2.86e-28
2310034G01Rik	1.80164	3.6e-05
Rplp1	1.79953	8.56e-49
Mir1931	1.79939	0.00138472
Il17ra	1.79838	1.41e-07
Wdr95	1.79774	0.00744444
Foxp1	1.79739	1.51e-20
Gm13826	1.79697	4.14e-30
2810454H06Rik	1.79581	4.72e-07
1500015A07Rik	1.79464	2.99e-07
Pcdhga10	1.79368	0.0499833
Znf512b	1.79317	4.7e-10
Dact2	1.79279	0.00127364
Tbkbp1	1.79208	2.16e-17
Rplp2	1.79167	2.92e-41
Zglp1	1.79165	0.0308693
Gm5577	1.7912	0.00121067
Gm20594	1.79116	1.16e-10
Cnnm4	1.78845	3.37e-11
Itgae	1.7876	0.00173356
4931408D14Rik	1.78715	6.54e-05
Dnd1	1.78553	0.00704142
Chst8	1.78464	2.38e-12
Foxj2	1.78307	2.24e-13
Plxnb2	1.78282	8.11e-06
Rad54l	1.7819	0.00065572
Rorb	1.78082	0.00866161
Fn3krp	1.78079	0.00110475
Cyp26b1	1.78069	0.00118917
Rpl36	1.77978	5.75e-45
Fyb	1.77757	0.00146851
Macf1	1.77601	4.74e-27
Dtnbp1	1.77589	1.51e-47
Srp54a	1.77588	4.48e-23
Setd4	1.77316	1.72e-09
Snrpg	1.7723	1.67e-26
Ahnak	1.77208	1.38e-09
Myrip	1.77017	0.00337914
Khsrp	1.76773	2.61e-22
Ntng1	1.76757	0.043847
Cnnm3	1.76719	3.31e-08
Col23a1	1.76655	0.00339872
Pcbd2	1.76556	3.93e-44
D16Ertd472e	1.76556	0.00307515
Fgd5	1.76491	0.00593568
Atp8a2	1.7639	2.42e-25
Gfra1	1.76329	1.94e-15
Rgs22	1.76309	0.016982
Plch2	1.76188	0.00616823
Cmtm8	1.76147	0.0106308
Tnks	1.76109	4.64e-17
Ryr2	1.75776	3.01e-08
Ptrf	1.75705	5.45e-08
Zfp326	1.75603	2.68e-22
A630023A22Rik	1.756	5.56e-09
Zfp618	1.75576	0.0046437
Akap2	1.75502	1.42e-26
Cd81	1.75366	3.4e-07
Sh2d5	1.75343	3.19e-05
Ptchd4	1.75313	0.00987243
Fam227a	1.75262	0.0154474
Id2	1.74983	7.93e-11
Fgf18	1.74934	3.69e-05
Fgfr2	1.74896	0.00162542
Ncapd2	1.74895	0.00018427
Fam228b	1.74827	0.00792755
Setbp1	1.74745	6.58e-05
6720401G13Rik	1.74684	2.46e-06
Fam222a	1.74656	0.00203812
E130102H24Rik	1.74566	0.0196275
Phc1	1.74544	4.57e-05
Atox1	1.74377	6.66e-35
Lipt1	1.74361	3.2e-05
1810041L15Rik	1.74312	5.09e-09
Mgat5	1.74238	3.6e-05
Cdkl1	1.74009	0.02231
Fbxo15	1.73805	0.0493402
Galnt18	1.73537	1.29e-08
Zmynd8	1.73481	8.47e-28
Snrpd2	1.73368	1.94e-38
Pde10a	1.73357	5.31e-10
Pura	1.73228	1.34e-45
Rai1	1.73085	1.93e-11
Csmd1	1.72955	3.49e-08
Fam126a	1.7295	5.29e-06
Phlpp2	1.72881	3.44e-10
Hmgn3	1.72807	1.38e-24
Slmo1	1.72553	1.27e-07
Nfkbid	1.72444	0.0143508
Tshz1	1.72385	6.31e-13
Jpx	1.7232	0.00065992
Zdbf2	1.72287	4e-07
Scx	1.72203	6.23e-12
Tnpo2	1.722	3.09e-40
Prr24	1.72194	4.75e-46
Extl1	1.72095	0.0160082
Bcl7a	1.72088	2.59e-20
Per1	1.72046	3.28e-12
1500012F01Rik	1.72039	3.61e-37
Mmp16	1.72019	2.36e-12
Gatad2b	1.71968	1.07e-10
Onecut2	1.71737	3.02e-30
Zfp579	1.717	1.57e-09
Sox5	1.71551	0.00516251
Fat1	1.71544	0.00018583
Gm4285	1.7135	1.79e-08
Gm6654	1.71315	8.37e-15
Runx1t1	1.71265	3.62e-14
Nexn	1.71258	6.37e-10
2310042D19Rik	1.71258	0.00802325
Slc7a10	1.71254	1.11e-10
Rhpn1	1.71241	0.011014
Ncan	1.71212	1.18e-07
Zfp282	1.71149	4.42e-07
Pigt	1.71045	3.07e-18
1700023L04Rik	1.71021	2.74e-05
Aff2	1.70872	6.33e-08
Chgb	1.70855	1.49e-35
Pde4a	1.70597	0.0002497
Maml1	1.70526	0.0002271
Hivep2	1.7045	1.47e-18
Coil	1.70449	3.1e-17
Arhgap19	1.70284	0.00872512
Pet100	1.70275	4.25e-30
Slc23a2	1.70255	1.84e-21
Fam184b	1.70237	0.0107448
Gse1	1.70199	7.95e-14
Crybg3	1.70034	3.13e-07
Celsr3	1.70013	5.19e-11
Asprv1	1.70012	0.0250669
BC061194	1.70004	0.00465166
Gm6498	1.69828	5.19e-08
Rsph4a	1.69751	0.0256482
Kdm3b	1.69697	1.26e-13
1110054M08Rik	1.6961	1.6e-10
Romo1	1.69552	5.91e-29
Gsg1l	1.69504	0.00280483
Uqcrq	1.69481	5.27e-39
Cdk5r1	1.69422	3.73e-16
Eif1b	1.69381	2.04e-47
Cish	1.69372	1.7e-15
Mnf1	1.69333	3.58e-43
Mylk	1.69329	0.00026653
Lgr6	1.69271	0.00194354
Cds1	1.69259	1.78e-30
Bola2	1.69211	4.73e-31
Fxyd6	1.6888	0.00711248
Arap1	1.68848	0.00413502
B130034C11Rik	1.68754	0.0269174
Zbtb26	1.68713	8.67e-06
Col6a5	1.6856	0.0300685
4933426D04Rik	1.68467	0.0474386
Tro	1.68383	2.58e-30
Cwh43	1.68337	0.0248434
Dyrk3	1.68316	3.48e-08
Adssl1	1.68264	0.0120438
Ndst4	1.68237	0.0316361
Arntl	1.67939	0.00084783
Thbs3	1.67926	0.00420547
Rpl37a	1.67843	3.22e-46
Tmem63c	1.67722	8.93e-18
Manba	1.6772	0.0091325
Serinc2	1.67575	2.29e-06
Aff1	1.67437	1.86e-22
BC030307	1.67295	0.010433
Dcxr	1.6716	6.27e-06
Trim71	1.67152	0.019419
2410066E13Rik	1.67073	4.61e-46
Fam160b2	1.66976	6.33e-23
Pwwp2b	1.66972	2.52e-15
Fam19a3	1.66794	0.0204871
Zfp664	1.66562	1.82e-49
Whamm	1.66556	5.33e-12
Sv2a	1.66374	3.42e-09
Polr2l	1.66372	1.24e-31
Pcp4	1.6636	0.00040977
Eno4	1.66326	6.46e-06
Pls1	1.66276	3.61e-07
Pcnt	1.66133	2.14e-09
Alkbh7	1.6603	3.1e-20
Gabpb2	1.65833	0.000688
Nlgn2	1.65829	2.5e-30
Cntrob	1.65797	4.05e-05
Gm10789	1.65437	0.0312002
Ly6e	1.65122	0.00018737
Rpl28	1.64754	8.27e-50
Gm15612	1.6471	4.3e-07
Slc9a1	1.64629	1.52e-13
Prickle3	1.64587	2.37e-05
Wash	1.645	7.14e-18
H2-T24	1.64482	1.77e-08
AI839979	1.6447	0.016656
Elavl3	1.64397	2.16e-65
Syt2	1.64275	2.3e-11
Pde6c	1.64128	0.0214268
Irf2bpl	1.64121	7.64e-15
Rims4	1.64099	0.00734956
2300009A05Rik	1.63917	3.52e-18
Nup210l	1.6389	0.0181154
Bex1	1.6386	0.00165023
Prox2	1.63824	0.0495447
Tesc	1.63536	5.01e-05
Rgp1	1.63492	1.6e-11
Sorbs3	1.63307	0.0011863
Ptprj	1.63216	0.00033063
Dyrk2	1.63192	4.34e-05
Acvr2b	1.63191	0.00041662
Speg	1.63137	1.6e-13
Zc3h18	1.6306	4.92e-16
Foxd1	1.63018	2.89e-05
Mtss1	1.62959	7.75e-27
Mex3a	1.62847	0.00138831
Prr15	1.62737	0.00271231
Auh	1.62683	4.41e-81
Cgn	1.62672	0.0396685
Myl6b	1.62634	1.98e-06
Ptpru	1.6262	0.0304295
Ndufs6	1.62618	7e-49
Tmem179	1.62576	1.26e-40
Tes	1.62397	3.07e-15
Map4k4	1.62391	1.13e-29
Abracl	1.62353	4.5e-18
Mir137	1.62347	1.67e-06
2610204G22Rik	1.6226	0.0115557
2310033P09Rik	1.62226	5.13e-14
Casp6	1.62211	1.28e-06
T2	1.62155	0.0164237
Mmel1	1.62024	0.0371569
Slc4a4	1.61971	1.58e-09
Dpy19l3	1.61776	0.00315423
Liph	1.61774	1.29e-05
Tubb4b	1.61659	5.54e-37
1700010I14Rik	1.61584	0.0295119
Dlgap3	1.61566	3.73e-19
Ier3	1.6145	8.02e-11
Ubr2	1.61231	1.67e-21
Srek1ip1	1.61211	2.96e-14
Tmem194	1.61043	7e-05
Gm14378	1.61022	0.0240017
BC002163	1.60958	1.03e-37
Arap2	1.60943	1.77e-07
Opn4	1.60912	0.0285134
B4galnt4	1.60841	1.73e-06
Mir684-1	1.60708	4.13e-10
Arg2	1.60697	0.00024595
A930004D18Rik	1.60646	0.00130606
Sfrp1	1.60516	1.05e-05
Irf2bp2	1.60473	1.5e-15
Sobp	1.60454	8.25e-22
Mll2	1.60419	2.43e-15
Stra13	1.60232	3.88e-12
2010003O02Rik	1.60216	5.37e-10
Tagln	1.60214	0.0290516
Kcnk12	1.60205	3.46e-10
D130017N08Rik	1.60003	7.82e-10
Gm15880	1.60001	0.0348746
Zswim6	1.59952	2.97e-15
AA467197	1.59837	0.0003075
Med12l	1.59818	1.79e-07
A930003A15Rik	1.59646	0.00553435
Gm17762	1.59558	1.28e-08
Arhgap23	1.59452	1.32e-17
Ago1	1.59373	3.12e-05
Hhipl1	1.59246	0.00127498
Dlg3	1.59199	0.0167486
Ndufa2	1.58965	8.58e-39
2022-09-11	1.58925	3.55e-32
Hexdc	1.58727	3.36e-09
Phlpp1	1.5865	4.29e-07
Wdr96	1.5863	0.0422274
Ccnk	1.58593	1.04e-12
Mrps5	1.58565	6.08e-41
Nup205	1.58547	2.82e-06
Pabpn1	1.58547	2.34e-44
Ccdc34	1.58428	1.51e-12
Slc47a2	1.58194	7.65e-05
Chsy3	1.58129	0.0121506
Fau	1.58068	6.43e-43
Ing4	1.58021	9.31e-23
Bok	1.57974	2.95e-11
4930413G21Rik	1.5788	3.62e-13
Abi3	1.57599	0.00284
Asap2	1.5733	1.29e-12
Dpm3	1.57216	2.22e-16
Ephb6	1.57163	4.36e-06
Tet1	1.57111	0.00226761
Rasl11b	1.57049	0.00715826
Ccdc28b	1.57014	8.02e-10
Sfn	1.57001	3.48e-06
Cbr1	1.56994	2.92e-51
Abcc3	1.56908	0.00304372
Mtus2	1.56857	2.62e-13
Myo1a	1.56759	0.00735709
Arpp21	1.56749	1.39e-08
Zfp334	1.56749	4.42e-09
Cd63	1.565	9.12e-26
Apba2	1.56432	1.33e-21
Igsf3	1.56421	1.3e-13
Nlgn1	1.56401	0.00016349
Gm16287	1.56373	0.00022546
Ints1	1.56263	5.75e-11
Fam179a	1.56147	0.00028711
Map7d1	1.56039	2.24e-78
Rps15a-ps6	1.56031	3.48e-18
Sbno2	1.56024	7.36e-17
Ankrd13b	1.56022	5.2e-20
Ankrd52	1.55975	1.45e-10
Rem2	1.5593	0.0023622
Cox5b	1.5582	1.16e-43
Mrpl33	1.55733	1.11e-26
St3gal3	1.55695	7.71e-09
Fus	1.55653	2.83e-20
Galnt7	1.55536	1.65e-06
Skil	1.55411	1.4e-08
Rspo2	1.55261	0.00020161
Mrpl23	1.55233	5.91e-28
AI462493	1.55212	1.71e-31
Lsm11	1.55185	1.52e-09
Brpf1	1.55085	3.5e-09
Atpif1	1.55044	9.98e-31
Osbpl7	1.54993	0.00013148
Safb	1.54963	8.57e-39
Pomc	1.54554	2.62e-09
Bcorl1	1.54541	0.00059069
Med12	1.54482	3.82e-06
Pam16	1.54464	3.49e-32
Rpl32	1.54422	1.55e-49
Ubl5	1.54394	5.62e-27
Cabp1	1.5432	2.17e-32
Unc93b1	1.54305	1e-05
Xkr6	1.543	3.33e-11
Ptpn22	1.54249	0.0204467
Trim67	1.54237	7.43e-17
Zfp169	1.54193	0.0307434
Palld	1.54108	0.00051562
A530050N04Rik	1.54067	0.0266739
Megf8	1.54033	2.57e-21
Cbx3	1.53998	6.03e-29
Isl1	1.5394	5.43e-17
Prrc2a	1.53926	7.14e-28
Cbx6	1.53717	8.22e-33
Ntsr2	1.53667	0.00609641
Tmsb4x	1.5366	7.11e-28
Coq7	1.53586	5.42e-61
Tll1	1.5354	0.0105017
Camk2n1	1.53537	5.06e-12
Utp20	1.53501	1.97e-08
Fos	1.53412	2.24e-05
Sec14l2	1.53405	1.03e-05
Txnrd3	1.53391	3.5e-20
Tmem44	1.53391	0.0406715
Athl1	1.53385	0.0205014
Bri3bp	1.53296	7.38e-18
Hint1	1.53186	1.42e-44
Nudt17	1.53151	1.42e-06
Zp3	1.53049	0.0214914
Fbxo41	1.53027	4.71e-07
Tcof1	1.53021	1.58e-12
Depdc5	1.53007	2.24e-15
Tnrc6b	1.52979	2.48e-16
Rd3	1.52933	0.0163607
Mir682	1.52921	8.4e-25
Vps13d	1.52884	8.18e-13
Cacna1a	1.5284	2.64e-16
2810001G20Rik	1.52761	1.92e-19
Jarid2	1.52709	2.47e-07
Gatsl2	1.52636	1.92e-06
Rpl36a	1.52443	5.84e-34
Baiap2l1	1.52427	0.00816072
R3hcc1	1.52419	5.66e-17
Chd2	1.52417	1.29e-10
Dlc1	1.52339	2.08e-09
N6amt1	1.52287	1.9e-50
Camk2n2	1.52212	1.09e-45
Spata13	1.52142	1.12e-15
Lzts2	1.51903	5.06e-13
Zbtb39	1.51895	0.00021305
Setd1a	1.51864	4.97e-10
2810428I15Rik	1.5185	2.23e-38
Setd7	1.51797	5.77e-38
Tet2	1.5173	1.01e-06
BC025920	1.5166	0.00114245
Adat1	1.51629	1.12e-09
Sox13	1.51627	0.0120309
Pkdcc	1.51572	0.0110971
Pcdh15	1.51538	0.00143208
Mfhas1	1.51482	3.08e-22
Cox6c	1.51304	2.54e-29
Ndufa11	1.51178	3.46e-33
Sptbn4	1.51071	3.66e-15
Dnahc8	1.51018	0.0205694
Dip2a	1.50931	1.28e-07
Uck2	1.50842	3.66e-37
Zfp362	1.50813	4.53e-11
Stx1b	1.50807	4.39e-18
1700034H15Rik	1.50781	0.0271578
Dusp1	1.50743	8.52e-17
Rps10	1.50727	2.91e-40
Tmem144	1.50684	0.00797127
Chd8	1.50419	6.88e-13
Pbx1	1.50396	3.43e-25
Tmem145	1.50391	2.44e-05
Snhg11	1.50319	7.33e-19
A330102I10Rik	1.50227	1.51e-11
4921531C22Rik	1.50096	5.74e-05
Sertm1	1.49996	1.72e-05
Wnk2	1.4992	2.59e-06
Pacs2	1.49711	5.66e-32
Pthlh	1.49702	0.0005409
Maz	1.497	1.54e-35
Rnf165	1.49692	0.0115026
Txn1	1.49667	3.56e-29
Trip10	1.49667	1.82e-09
Dctpp1	1.49652	3.59e-26
Prickle1	1.49586	0.00138792
Tatdn2	1.49463	2.69e-05
Slc47a1	1.49388	0.03209
Rbm19	1.49382	2.11e-07
Patz1	1.49334	1.45e-05
Lrrc8a	1.49323	1.53e-32
S100a4	1.49265	9.34e-07
Snhg10	1.49171	2.2e-14
Timmdc1	1.49151	1.35e-15
Myo1c	1.49	2.62e-08
Srrm2	1.48998	2.02e-29
Notch3	1.48936	0.00119741
Rasgef1c	1.4892	0.0145074
1700019G17Rik	1.489	0.00432929
Pop5	1.48875	5.27e-48
Tnfrsf1a	1.48866	0.00033882
Smyd4	1.48642	3.07e-16
Cdan1	1.48565	0.00011527
0610043K17Rik	1.4843	0.0306887
Rps8	1.48323	7.21e-42
Hint2	1.48284	1.49e-33
Lrp4	1.48263	0.0158786
Ndufa13	1.48208	2.96e-40
Plekho1	1.4813	6.65e-17
Ldlrad4	1.48067	1.01e-05
Nab2	1.47952	0.00955014
Numa1	1.47782	7.44e-13
Hnrnpl	1.47757	3.26e-59
Nrxn2	1.47742	1.82e-30
Pcnx	1.47712	3.93e-17
Phf21a	1.47671	1.44e-07
9130221H12Rik	1.47532	8.64e-05
Nppa	1.47502	0.0128082
Fam196b	1.47388	1.2e-06
Hk2	1.47379	0.00044583
Acpl2	1.47373	0.00456025
Minos1	1.4735	1.33e-31
H2-Ke6	1.47292	7.98e-22
Zswim8	1.47274	5.43e-14
Rps26	1.47226	1.03e-33
Foxc1	1.47216	0.0403313
Fuom	1.47188	1.84e-24
Dennd2a	1.4708	1.53e-07
Rps14	1.47024	1.57e-42
Slx1b	1.47017	4.17e-14
Zfp111	1.46986	0.0214518
Zbtb34	1.46888	0.00374472
Ifi30	1.46801	0.00942673
Iffo1	1.46777	6.64e-20
Ankrd23	1.46614	0.0330969
Ano6	1.46523	5.73e-19
Ehbp1l1	1.46481	2.49e-07
Cd3eap	1.46434	4e-21
Golim4	1.46295	5.32e-11
Fam193a	1.46284	4.24e-12
Tmem160	1.46242	7.54e-38
Pomp	1.46131	2.36e-62
Lsr	1.4595	0.0101492
Slc35f3	1.45902	2.34e-05
1700028K03Rik	1.45884	0.00691599
Zc3h3	1.4582	1.51e-06
Fam110a	1.45778	0.00842495
Sgsm2	1.45724	1.3e-10
Mgat4c	1.45615	0.00034409
Tmem259	1.45497	3.45e-22
Tgfa	1.45485	0.00734159
Ccdc9	1.45422	6.01e-12
Gm16023	1.45419	0.00234051
Clstn2	1.45367	2.49e-07
Dip2b	1.45107	2.93e-23
Tmsb10	1.45064	7.11e-34
Eif4ebp3	1.4484	2.27e-05
Terf2	1.44839	9.99e-16
Sv2c	1.44667	5.24e-22
Mrps21	1.44646	2.49e-27
A930012L18Rik	1.4451	0.00063975
Phlda1	1.44431	9.67e-13
Ndufa12	1.44394	6.46e-29
Zfp3	1.44392	0.00233439
Gpatch2	1.44335	1.31e-08
Hdac6	1.44296	5.58e-13
Cdk5r2	1.44277	9.09e-28
9530059O14Rik	1.44274	1.63e-10
Timm8b	1.44147	3.18e-28
Gm15455	1.44145	0.0142058
Apoa2	1.44022	4.5e-05
Pcnxl3	1.43974	2.08e-07
Zfp865	1.43899	0.00021615
Tmem88	1.43874	7.45e-11
Usf2	1.43867	7.92e-32
Tnk2	1.43812	5.4e-17
Cdkn1a	1.43707	1.01e-24
Sympk	1.43672	1.94e-15
Zfp30	1.43612	0.00092383
C030023E24Rik	1.43522	0.00316894
Pgbd5	1.43487	4.82e-12
Mypop	1.43375	2.02e-11
Ttc23	1.43241	0.00272563
2410006H16Rik	1.43225	1.04e-24
Igf2bp2	1.43144	0.00019924
Mex3b	1.43132	0.00040262
Smim1	1.42977	0.0260374
Zfp41	1.42854	0.0214518
Htt	1.42812	6.29e-18
Gabra1	1.42792	0.0304032
Ube2c	1.42773	0.0192477
Cox6b1	1.42731	1.65e-31
Efcab4a	1.42542	0.00043054
Ndufb7	1.42492	1.81e-27
Cabyr	1.42224	0.00091241
Ercc2	1.42193	0.00014237
Srrm4	1.42162	2.44e-12
Fam101b	1.42106	1.06e-10
Gm16845	1.421	0.0217447
Nin	1.42089	2.32e-06
1700113A16Rik	1.42018	5e-12
Btg2	1.41961	4.06e-09
Msh5	1.41925	5.6e-05
Pfdn5	1.41904	1.13e-45
Bend3	1.41873	0.00362672
Ptp4a3	1.41864	4.33e-15
4833422C13Rik	1.41777	0.00285795
Ehd4	1.41749	2.69e-30
Lrguk	1.41696	0.0302053
Zbtb8a	1.41686	4.75e-05
Zfp112	1.4166	0.0260133
Rpl34-ps1	1.4162	1.96e-31
1810044D09Rik	1.41561	3.37e-07
Acta1	1.41546	4.94e-07
Pafah1b3	1.41506	1.65e-33
Cxcr2	1.41222	0.0463857
Cox7a2	1.41207	5.01e-26
4921524J17Rik	1.41159	1.28e-10
Aim1	1.41152	0.0191325
Lipe	1.41032	0.00341248
Syt1	1.41008	1.78e-13
Wdr60	1.40971	6.45e-07
Cdc42bpb	1.4088	1.61e-14
Kdm4b	1.40749	1.23e-06
Rab15	1.40644	7.87e-25
Daam1	1.40581	6.51e-22
Zcchc14	1.40557	4.94e-08
Nmral1	1.40494	0.0278731
Bcl9	1.40481	1.62e-05
1700012D01Rik	1.40433	0.0109265
Rsbn1l	1.40421	1.39e-09
Eif2ak4	1.40366	5.87e-07
9630033F20Rik	1.40331	6.64e-18
Tceb2	1.40232	8.31e-24
Lynx1	1.40108	1.31e-55
Golga7b	1.40012	2.68e-19
Brsk2	1.39978	6.58e-29
Cpsf1	1.3981	9.4e-07
Axin2	1.39797	0.00012787
Tuft1	1.3965	0.00050862
Notch1	1.39641	0.00117563
Ttll3	1.39538	0.00057068
Pygo1	1.39519	0.0359496
Myh10	1.3946	3.39e-17
Gm13293	1.39448	0.0174796
Zfp870	1.39429	0.00535643
Thra	1.39378	6.61e-22
5430416N02Rik	1.39378	6.31e-10
Ptprn	1.39094	4.6e-28
Ralgapa2	1.39077	4.88e-07
Mrps35	1.38974	6.61e-41
Eml3	1.38951	5.45e-05
Gatad1	1.38947	3.18e-39
8430427H17Rik	1.38909	1.17e-07
R74862	1.38863	0.031366
4930579K19Rik	1.3886	0.00474546
Rpl11	1.38831	3.31e-44
Galc	1.38722	1.97e-12
Snx18	1.38673	1.93e-15
Adar	1.38592	4.33e-16
2310010M20Rik	1.38541	0.0112568
Cttnbp2	1.38451	0.00130832
Gltscr1l	1.38243	1.46e-07
Pfdn4	1.3822	2.81e-27
Dennd4b	1.38171	3.51e-06
Pcsk1n	1.38163	6.11e-65
Zfp212	1.38087	0.00030615
Acads	1.38063	7.79e-07
Pbx2	1.38062	4.09e-14
Sfswap	1.38058	7.69e-12
Tns1	1.38042	1.41e-08
Nrde2	1.38003	1.26e-05
Tia1	1.37882	1.72e-09
Son	1.37847	2.73e-17
Hao1	1.37829	0.00269048
Tmem240	1.37819	0.0002975
Ptpn23	1.37808	2.65e-19
Ppard	1.37726	2.62e-06
Zfp598	1.37703	4.97e-11
Rab11fip5	1.37661	1.55e-38
Phf13	1.37602	0.00010508
Pex11a	1.37592	0.0209639
Srf	1.37513	1.76e-10
Atg2b	1.375	1.2e-11
Bambi-ps1	1.37487	0.0150201
Helq	1.3746	6.52e-06
Suox	1.37386	5.74e-05
Mras	1.3734	3.12e-40
Rps17	1.37251	1.24e-30
Frmd5	1.37085	0.00199194
Rps18	1.37065	4.59e-41
Fosl2	1.36819	2.61e-07
Rbfox2	1.36815	7.37e-40
Napepld	1.368	0.00014587
Camsap3	1.36797	1.25e-10
Pard3	1.36736	1.41e-08
Rpl18	1.36671	4.37e-43
Myh14	1.3667	5.31e-09
Rhou	1.36643	6.79e-16
Pla2g4b	1.36632	0.0125444
Wasf3	1.36555	2.74e-10
Tgfbrap1	1.36454	2.82e-07
Ankrd50	1.36394	1.35e-16
Tmem117	1.36328	4.69e-12
Hivep3	1.36229	1.18e-08
Ip6k2	1.36178	1.25e-18
Gpr64	1.36171	0.00030125
H2afy	1.36068	8.05e-24
Fabp5	1.36048	6.09e-32
Csrp2	1.36037	6.15e-14
Cald1	1.36026	0.00015464
Fam102a	1.35936	3.8e-09
Gprc5c	1.35913	3.36e-06
Mapkbp1	1.35855	1.65e-06
Cox4i1	1.3584	6.72e-57
2310010J17Rik	1.35814	2.09e-05
Fam184a	1.35787	3.93e-12
Ankrd10	1.35757	9.34e-12
Slc22a23	1.35632	1.49e-09
Lime1	1.35623	4.8e-05
Dag1	1.35578	2.4e-09
Fam26e	1.35558	0.00080304
Rpl21	1.35513	4.79e-33
2700046G09Rik	1.35505	1.68e-06
Rps27	1.35501	1.75e-18
Ubr4	1.35474	3.12e-19
Ghdc	1.35472	7.72e-07
Rpp25l	1.35407	2.16e-12
Crebbp	1.35383	4.94e-11
Trrap	1.35322	6.55e-12
Dnm3os	1.35309	0.0241923
Ttbk1	1.3529	1.46e-14
Slc6a8	1.35276	3.04e-14
4632415L05Rik	1.3525	5.06e-13
Bzrap1	1.35194	0.00846254
Ehmt1	1.35175	8.44e-10
Pitpnm2	1.3517	6.42e-13
Hipk4	1.35136	0.0189599
Cox6a1	1.35127	3.86e-35
Dos	1.35092	5.41e-20
Cbx1	1.3508	1.7e-20
Pagr1a	1.34998	3.21e-36
E330033B04Rik	1.34983	0.0030083
Prkg2	1.34881	4.8e-09
Prdm9	1.34878	1.72e-05
Darc	1.34853	3.62e-19
Cox17	1.34827	1.85e-19
Cntn2	1.34817	1.97e-14
Disp1	1.34742	0.00520736
Plxna3	1.34738	0.00616823
Man2a2	1.3463	2.28e-19
Kpna6	1.34548	1.1e-11
Mettl17	1.34456	3.57e-09
Os9	1.34442	4.21e-17
Gadd45gip1	1.34361	2.02e-25
Aqp9	1.34167	0.0108831
Dennd1a	1.34164	3.2e-09
Foxk1	1.34079	1.03e-07
Phlda3	1.33975	8.68e-14
Spats2l	1.33934	6.09e-09
Zfp385a	1.33905	2.4e-09
Sod1	1.33852	3.7e-43
Idh2	1.33722	0.00123653
Ubtf	1.33702	9.17e-22
Impg2	1.33595	0.028228
Ndufc1	1.33582	8.95e-21
Slit1	1.33574	1.02e-06
Rp9	1.3351	7.1e-42
Mfap3l	1.33478	1.89e-11
Snw1	1.33459	2.37e-36
Foxn3	1.33416	5.23e-28
Lrig1	1.33389	0.00287942
Sema4a	1.33341	0.0060605
Mb21d1	1.33311	0.0146134
C1qtnf4	1.33293	1.1e-07
Gm715	1.33249	0.00884449
Rbfox1	1.33198	8.52e-52
Zbtb38	1.33166	9.22e-14
Extl3	1.33084	4.47e-29
2700038G22Rik	1.3304	0.0004338
Bloc1s1	1.33039	3.45e-25
4930526I15Rik	1.33027	1.73e-13
Baiap2	1.32955	2.35e-08
Fbl	1.32913	4.34e-12
Csdc2	1.32906	4.47e-25
Adat2	1.32881	1.2e-05
Ptpro	1.32809	1.1e-05
Ndufb2	1.32758	2.52e-21
Kcnma1	1.32719	8.27e-10
Gp1bb	1.32693	2.04e-09
Rps15	1.32643	2.59e-30
2310047M10Rik	1.32641	1.71e-29
Tnrc18	1.32618	9.24e-07
Gm15800	1.3261	3.55e-16
Nrep	1.32588	0.00016946
Pmaip1	1.32572	0.00036205
Rhobtb1	1.32527	0.00154663
Hist1h4i	1.32469	2.04e-06
Zc3h13	1.32357	1.22e-12
Mapkapk2	1.32276	1.69e-15
[truncated: 2,513 more rows]
