# Supplementary material for: Transcriptional profiling of dental sensory and proprioceptive trigeminal neurons using single-cell RNA sequencing
Source: Int J Oral Sci. 2023 Sep 25;15:45. doi: 10.1038/s41368-023-00246-z (PMC10519964; doi:10.1038/s41368-023-00246-z)
Supplement: Supplementary file 2 — Table S1, Table S2, Table S3, Table S4 & Table S5 [file 41368_2023_246_MOESM2_ESM.zip › Supplementary tables/SupplementaryTable5_MTN_3Week_Vs_4Week.xlsx]

## Sheet: MTN_3Wk
Gene Symbol	log2 Fold Change	Adjusted P-Value
Vcam1	23.6051	2.59035e-65
Gpr37l1	10.3188	2.66041e-16
Cyp2j9	9.37044	9.31822e-11
Sepp1	9.24891	3.32845e-14
F3	9.1967	6.62592e-14
Slc6a11	9.10015	3.02362e-12
Mlc1	8.12967	4.66665e-07
Cldn10	7.47902	1.33963e-08
Slc25a18	7.29487	5.37466e-08
Aqp4	7.22536	3.46923e-09
Adcyap1r1	7.01331	9.01235e-09
Cyr61	6.62443	4.597e-10
Mfsd2a	6.41414	5.28606e-08
Bcan	6.36366	1.85836e-08
Mc4r	6.26596	3.49177e-09
Sox2	6.15519	1.64576e-06
Adra1a	6.15274	2.04826e-10
Tril	5.94001	0.000191832
Sall3	5.92637	5.88511e-05
Slc1a3	5.88205	1.66373e-05
Cmtm5	5.84648	3.57628e-05
E130114P18Rik	5.79816	0.0122906
Gfap	5.60361	8.55485e-06
Folh1	5.55515	0.000971543
Arhgef26	5.54757	1.40358e-08
Atp1a2	5.50468	4.16696e-09
Thbs1	5.3701	7.03644e-05
Thbs2	5.35807	0.000262752
Dlx3	5.35688	1.64576e-06
Efemp1	5.34406	0.00398795
Cxcl14	5.33286	0.00278078
Slc39a12	5.25837	0.00212498
Kcnj10	5.24853	1.12642e-05
Hepacam	5.23799	6.43185e-06
Ccdc147	5.21485	0.00255335
Kcns2	5.06638	0.00289397
Ggt1	5.04372	0.004039
Agxt2l1	5.02914	0.00372075
Mst1r	4.99007	0.00524093
Slc5a7	4.98206	0.00125076
Maob	4.96321	0.0050724
Nr4a1	4.95862	1.9193e-07
Il2rb	4.90732	3.05337e-07
Acsbg1	4.902	0.00047967
Plekha7	4.89753	0.000900626
Dhrs3	4.87565	0.00703436
Sox21	4.86497	0.023893
Osmr	4.78315	6.2195e-05
Itgb8	4.75602	0.00136565
Lrrc38	4.75166	0.0022296
Hlf	4.73014	0.000204973
Reln	4.71361	0.00061565
Krtap2-4	4.7007	0.00325808
Sned1	4.66741	5.43653e-08
Cd38	4.65508	0.00832281
Rprml	4.62271	0.00180853
Slc38a3	4.61475	0.0221077
Sntb1	4.61066	0.0297654
Gjb6	4.5886	0.00157396
Zmynd15	4.568	0.00393957
Itgax	4.54805	0.00404157
Kcnk16	4.54633	0.0101389
Slc6a1	4.5378	0.000371149
Ccnd2	4.53757	4.81189e-07
Phf11c	4.48677	0.00432848
Slc13a5	4.4633	0.0144268
Cx3cr1	4.45212	0.0128245
Pla2r1	4.44803	0.00221191
Mmd2	4.43099	0.0107032
Prrx1	4.41909	0.00190062
Rgma	4.4129	0.000313707
Apobec2	4.4111	0.0308776
Angpt1	4.40664	0.00227484
Cbs	4.40498	0.0176146
Rgag1	4.38714	0.00649035
Fam83g	4.32057	0.00659997
Gja1	4.32004	0.00320502
Svep1	4.26289	0.00385789
Itih5	4.25773	0.0467029
Cldn23	4.25135	0.00968315
Cyp26a1	4.24942	0.033003
Klhl30	4.19193	0.0173062
Hhex	4.16491	0.0239861
Slc12a4	4.16488	0.00646308
Slco2b1	4.15065	0.0204282
A730043L09Rik	4.13814	0.0201946
Dcc	4.13334	0.0163353
Dnahc7b	4.12308	0.00338413
Gm1045	4.11303	0.0160465
Aldob	4.09693	0.0303572
1700084C01Rik	4.06935	0.0291148
Gm8801	4.06403	0.00172228
Alpk3	4.05859	0.0275413
Agt	4.05764	0.00980659
Chi3l1	4.02388	0.021898
Capn11	4.00742	0.0199878
Itgb4	3.99503	0.00630376
Nwd1	3.98459	0.00920254
2810055G20Rik	3.98076	0.0133408
Slco2a1	3.97051	0.00272432
Itpripl2	3.96806	1.0926e-05
Fam181b	3.94356	0.00140679
Syt15	3.94116	0.0498874
Ccdc3	3.93264	0.000107157
Acnat1	3.87991	0.0492591
Fam167a	3.8776	0.0380777
Igfbp5	3.87451	0.0146531
Shank2	3.83944	0.00425946
Tgm2	3.82283	0.00596418
Apoe	3.80835	1.76395e-09
Fgfr3	3.80437	0.000321233
Icam1	3.79782	0.0127325
Prr18	3.79174	0.0101389
Adm2	3.77572	0.00418019
C2cd4b	3.77481	0.000428011
Col9a3	3.76257	0.0123236
Ednrb	3.76095	1.79351e-06
Ptch1	3.75502	8.3432e-06
Cx3cl1	3.74998	0.000258192
Obscn	3.74841	0.0022296
Lrp2bp	3.74453	0.0478938
Has1	3.74181	0.0151234
Sprr1b	3.74105	0.0203741
Pcdhb7	3.73667	0.0165974
Atp8b1	3.72574	0.0187056
Snx33	3.71845	0.000720883
1700003M02Rik	3.71815	0.0280479
1810011O10Rik	3.71582	1.75615e-08
Nkain4	3.7102	0.0256627
Emp2	3.69049	0.0453842
Ccdc11	3.6844	0.0365124
Adra2c	3.68168	5.91738e-05
Ip6k3	3.67161	0.022691
Adcy10	3.66955	0.00772095
P2ry2	3.65964	0.0289256
Galnt3	3.65269	0.000774191
Ptges	3.65039	0.0256627
Cd248	3.61372	0.0244714
Smo	3.61372	0.0047396
Smpd2	3.61111	0.00386327
Ptx3	3.60711	0.00455367
Olig1	3.60467	0.00592496
Gen1	3.59752	0.0410131
Cftr	3.5807	0.0467391
Col9a2	3.55938	0.0191044
Dleu2	3.52998	0.00223016
A930024E05Rik	3.48943	0.0337518
Map3k19	3.46675	0.0449504
Kifc5b	3.45883	0.047109
F11r	3.4535	0.0034611
Lonrf3	3.42795	0.00558657
Gad1	3.41507	0.0298038
Mcmdc2	3.40252	0.0371468
Bmp6	3.37869	0.0159225
Ccdc88c	3.37599	0.0195463
Stil	3.34832	0.0246953
Rfx2	3.33505	0.00437667
Slc4a5	3.32992	0.0227115
Car4	3.32388	0.0128979
Pdlim2	3.30994	0.00642739
Igfbp2	3.29964	0.0427825
Dcdc2a	3.29702	0.0198392
Abca9	3.29482	0.0476729
Tnfrsf9	3.26777	0.00835445
Car5b	3.25579	0.0176574
A930003O13Rik	3.24431	0.0321392
Plin3	3.22312	0.0487283
Zfp36l1	3.21332	0.00154196
Atp1b2	3.20541	0.00596035
Trip13	3.19707	0.045261
Ttyh1	3.19436	2.32936e-07
Igsf11	3.18566	0.0198392
Atp13a4	3.17977	0.0326333
Fstl4	3.17822	0.0463262
Gem	3.17609	0.0249558
S1pr1	3.17242	0.00361498
Tnfrsf8	3.16864	0.0115122
Ksr1	3.16187	0.00463739
Dbp	3.161	2.22921e-06
Hmcn1	3.15834	0.014365
Tmem108	3.14905	0.0384622
Rapgef3	3.13658	0.0371468
Lrig1	3.13189	5.75697e-06
Ramp1	3.1112	0.0174954
E130102H24Rik	3.10866	0.0266056
Sox30	3.08246	0.00715622
Grm3	3.07396	0.0113766
Mpzl3	3.06927	0.0157409
Pbxip1	3.05977	2.42522e-07
Rfx4	3.05931	0.0160465
3110070M22Rik	3.04501	0.0318032
Cdhr2	3.02386	0.0327835
Prodh	3.01799	0.00872787
Beta-s	3.01348	0.00384067
Crabp2	3.01187	0.04626
Adamts5	2.9774	0.0298474
Arhgap6	2.9668	0.0454638
Nfatc2	2.96386	1.27954e-05
Fgf3	2.95736	0.00577344
Tmc5	2.95683	0.000112489
Slc22a21	2.95514	0.011347
Slc26a11	2.95397	0.00362316
Slc15a2	2.93814	0.0322715
Dsp	2.89613	0.000137578
Rccd1	2.87604	0.013723
Apobr	2.85535	0.000415339
Ly6h	2.84413	0.0195346
Bmpr1b	2.8357	0.0149562
Gm889	2.83567	0.0481705
Fam20a	2.82291	2.47277e-08
Ern1	2.79673	0.00324981
Daam2	2.75563	0.0280479
Adam18	2.72864	0.0487943
Zscan25	2.67892	0.000981408
Zhx2	2.67123	1.66408e-05
Tfcp2l1	2.66355	0.0149562
Ctgf	2.66105	0.0496278
1700071M16Rik	2.64402	0.0452722
Rtn4r	2.6395	0.000258192
Slc1a2	2.63756	0.000148475
Hhipl1	2.59913	0.00348106
Zfp36l2	2.58976	0.00897971
Syt17	2.57957	0.00936774
Sfrp2	2.57734	0.0177166
Dusp5	2.57499	4.89041e-12
Vmn1r183	2.55849	0.0271461
Sdk2	2.55432	0.017149
Cdh11	2.55061	0.00433984
Itga5	2.52161	0.00248517
Muc2	2.52032	0.0381859
Plat	2.51976	0.000108588
Ngef	2.49769	0.0448648
Hist1h3f	2.49464	0.0361156
Prdm6	2.46183	0.0100276
Filip1	2.46081	0.000436526
Ptk2b	2.45692	0.0173086
Tbx2	2.43749	0.00294442
Rftn2	2.40419	0.0150398
Lipe	2.39764	0.000449039
Lpar1	2.39757	0.00333641
Ppap2b	2.39713	0.00401009
Il6ra	2.39523	0.023893
Gm3604	2.36648	0.00996862
Tet1	2.34601	0.000591537
Lepr	2.33696	0.0146451
Tec	2.33468	0.00922116
Pld1	2.31273	0.019643
Col4a1	2.30211	0.00157396
Liph	2.28271	1.1562e-06
Unc45b	2.2517	0.0181039
Tspan15	2.24851	0.0315501
Necab2	2.22994	0.0454876
Gpm6b	2.22597	0.0346668
Sparc	2.22313	0.017149
Col5a3	2.21331	0.0074818
Dbx2	2.18126	0.00556625
Dsg2	2.15222	0.040585
P2ry1	2.12404	0.000306438
Tspan9	2.12321	0.000219383
Sdc4	2.1193	0.000473618
Fam222a	2.10484	0.036645
Cd24a	2.10099	0.00103176
Kcnk13	2.07688	0.00155623
Agap2	2.07335	0.0387991
Emilin2	2.07305	0.000635613
Flnc	2.06651	8.52787e-05
4931403G20Rik	2.06152	0.038256
Fjx1	2.01705	0.0249558
Fabp7	1.98731	0.0317019
2810459M11Rik	1.97423	0.000764271
Crh	1.96961	0.0203741
Wnt2b	1.96684	0.0106126
Wnt7b	1.9602	0.000518468
Syt6	1.89835	0.00147339
Tnfrsf19	1.88127	0.0258036
Slc37a1	1.87517	0.000375076
Sash1	1.87507	0.047261
Loxl2	1.8572	2.26669e-05
Hpcal4	1.82786	0.00653292
Plcd4	1.80003	0.0178645
Galnt6	1.78751	0.0204018
Nrap	1.78211	0.0141591
Casp3	1.77703	3.78013e-09
Tagln2	1.76349	0.00312256
Foxd1	1.76132	0.000326432
Nup98	1.75816	0.0122045
Tns3	1.72252	0.00140864
Slc27a1	1.69705	0.00126871
Slc7a11	1.69027	0.00239061
Coro6	1.68982	0.034378
Slc9a7	1.67289	0.0317131
Col4a2	1.6716	0.0220639
Ntrk2	1.66658	0.00047967
Pros1	1.66644	0.0230667
Otud1	1.64972	0.00149164
Dpysl4	1.64637	0.0157409
Adc	1.6424	5.60332e-20
Ttn	1.6238	0.00335621
Dgkq	1.60434	0.000555493
Ccno	1.59829	0.0446101
Htr2b	1.58971	0.0269145
Col8a1	1.58649	0.0465902
Gm6498	1.58563	0.00389627
P2rx6	1.57731	0.00342401
Itga3	1.56776	0.00606508
Ilvbl	1.5575	0.000182038
Plagl1	1.55426	9.02877e-08
Sox4	1.54764	0.0173536
Fam131c	1.53715	0.0301019
Zdhhc18	1.51549	1.09728e-08
Lamc1	1.49995	0.0230656
Mfge8	1.49742	0.00030042
Gm4980	1.48256	0.018827
Nek6	1.48138	0.00134097
4930429B21Rik	1.47805	0.0449131
Cnp	1.47542	0.000107472
Gpr27	1.47185	0.0438398
Itga2b	1.46718	0.0388707
Pip5kl1	1.45858	0.017149
Csrp1	1.4459	1.943e-09
Nptx2	1.44433	0.00192588
Ccnd3	1.44319	0.0382157
Ypel4	1.44294	0.00996046
Ogdhl	1.44076	0.0311858
Cxadr	1.43936	0.0169286
Ano7	1.42476	0.0172436
Ttll3	1.41978	0.0445585
Sox9	1.41775	0.0186399
Moap1	1.4165	0.0229547
Pard6b	1.41586	0.0154341
Rora	1.41197	0.0136165
Sfn	1.4032	0.00774159
Pacsin3	1.40182	0.0438775
Sparcl1	1.40132	0.00030433
Pgap3	1.39492	0.0461188
Usp53	1.39281	0.0281693
Qk	1.386	0.00171733
Cebpd	1.3778	0.0238547
2023-09-09	1.37118	0.0162867
Smox	1.3643	0.000248487
Marcksl1	1.34413	0.0361156
D10Jhu81e	1.34268	2.08922e-12
Efr3b	1.33754	0.0109165
Cotl1	1.33649	1.95215e-06
Wisp1	1.33249	0.019082
Hbegf	1.33161	0.0297234
Rnd2	1.32941	2.6129e-05
Lmbr1l	1.32674	0.0141813
Agpat9	1.32571	0.00438899
Paqr8	1.3227	0.0411337
Dot1l	1.32204	0.00594426
Rnd1	1.30798	0.014265
Ppp2r5a	1.30465	0.00681461
Scn1b	1.30447	5.98507e-11
Rin1	1.28805	0.0272799
Igf2bp1	1.28677	8.32058e-05
Lemd2	1.28048	1.86706e-07
Itpr1	1.27945	0.00823686
Fos	1.27746	0.0172428
Tspan14	1.27728	0.043774
Jund	1.27166	1.63827e-15
Uap1l1	1.26837	0.000362241
Top1mt	1.26523	0.00978376
Ssh1	1.2481	0.00223606
Ankrd52	1.24777	0.00088567
Haghl	1.23837	7.43116e-08
Trp53inp1	1.23633	0.0135724
Gm6981	1.23532	0.0252193
Galnt2	1.23531	3.52566e-05
Etv5	1.23374	0.0153774
Gna12	1.23354	0.0455223
Nnat	1.21599	0.00262152
Pkd1	1.21505	0.0159406
Tusc1	1.21386	0.00910507
Ano8	1.21245	0.00793339
Tmem180	1.20927	0.00235398
Rhov	1.2067	0.000321233
Itpkc	1.19842	0.00408582
1300018J18Rik	1.19711	0.0467935
Ncstn	1.19682	1.7288e-05
Lhfpl2	1.1925	0.0314738
Ecel1	1.19109	0.00061354
Rell2	1.18884	0.000459504
Bcat1	1.18407	9.96013e-06
Anks1	1.17555	0.0437811
Gfra1	1.17487	2.33695e-07
Pkd2l2	1.17413	0.0173543
Mical2	1.1692	0.0224709
Chid1	1.1633	0.00588682
Scpep1	1.15965	0.000177061
Cd44	1.15559	6.38885e-07
Eml2	1.15557	0.000159328
Kcnk12	1.15408	0.00194325
Sh3pxd2b	1.15405	0.0198433
Clec2l	1.1508	0.0086464
Tbc1d1	1.15048	0.0244245
Nr1d1	1.1483	4.59841e-05
Gipc1	1.14317	9.17905e-08
Agpat3	1.13821	2.31045e-10
Ifrd1	1.1381	1.77135e-05
Ppp1r15a	1.13529	0.000292502
Tes	1.12983	0.000144885
Tfdp1	1.12939	0.00810009
Serinc2	1.12874	0.000196132
Txndc11	1.12484	0.00998813
Cav2	1.12465	2.69406e-05
Tradd	1.12308	0.0156209
Sesn2	1.12246	0.0156419
Smyd4	1.12154	2.20302e-06
Mef2d	1.12073	0.018758
Syne2	1.1203	0.0420804
Rbm3	1.11871	1.0877e-18
Ppard	1.11594	0.0418699
Tyro3	1.10934	0.0462445
Efhd2	1.10803	0.0166569
Cdhr1	1.1078	0.00640704
Ddx4	1.10677	0.0376138
Odc1	1.1039	2.85665e-08
Metrnl	1.10341	0.0440119
Bcat2	1.10302	0.00563316
Clstn1	1.09794	1.60174e-05
Rap2b	1.08916	0.000446732
Tmem98	1.0859	0.0173062
8430410A17Rik	1.08199	0.0163757
Kcnc3	1.07708	0.02543
Tmem132a	1.07212	0.0220862
Dvl3	1.07196	0.00631528
Pdlim1	1.06702	0.000437183
Tmem189	1.06588	5.56036e-06
Stbd1	1.06272	0.00469255
Pmaip1	1.06167	0.0189064
Trib3	1.06132	0.0339253
Itpk1	1.06037	0.00313974
Pqlc1	1.05086	2.12621e-07
Bcam	1.04941	7.22955e-10
Sirt1	1.04895	0.0344037
Psap	1.04704	2.42034e-12
Rwdd2b	1.04616	0.0218624
Prrxl1	1.04519	0.0161917
Pfkfb4	1.03919	0.0317019
Fam171a2	1.03916	0.0161172
Kitl	1.03914	0.00676703
Tom1	1.03454	0.00255149
Trmu	1.03347	0.0256016
Irs2	1.031	0.0020268
Srcin1	1.03004	0.00998813
Igsf9b	1.02911	0.0209196
Rcc1	1.02861	0.014101
Pde1c	1.01112	0.00477391
Raly	1.01109	3.58828e-08
Sgk1	1.00879	0.0125043
Tet3	1.00745	0.0003772
Dennd6b	1.00429	0.00237101
Pex7	0.999335	0.00359646
Xpnpep1	0.998619	5.21809e-05
Ndrg1	0.99725	0.0182487
Chd2	0.996692	0.00553113
Ier2	0.996297	0.0179132
Gtpbp6	0.996021	0.00674124
Sema4d	0.995674	0.00523136
Cdo1	0.994194	0.0405792
Serpini1	0.989457	1.63729e-06
Lars2	0.985458	2.31423e-09
Wfs1	0.98086	4.11258e-06
Cmtm7	0.980191	7.36247e-06
Map2k3	0.980055	0.00179825
P2rx4	0.978615	0.0221111
Rmnd1	0.978412	0.0481761
Amdhd2	0.974132	0.00700314
Lrfn4	0.973948	0.00959286
Myadm	0.970687	0.00050193
Tmem106c	0.969291	0.0348648
Nts	0.969261	0.0235292
Camk1	0.965209	5.40572e-06
Tbc1d20	0.963001	0.0127013
Rtkn	0.959286	0.00878025
Stk40	0.956285	0.000241592
Tmod1	0.955692	1.10954e-06
Cebpb	0.954673	0.000193527
Nudt18	0.952874	1.81263e-07
Msto1	0.952625	0.0341303
Sik3	0.952027	0.0192162
Arpc1b	0.951954	3.61068e-05
Gfod2	0.950836	0.0269145
Mospd1	0.95001	0.000122996
Tmem161a	0.949989	0.0434426
Qpct	0.949466	0.0491061
Btg1	0.947397	0.014892
Txndc5	0.941803	0.000133224
Zfp821	0.941546	0.0245228
Atp8b2	0.941201	0.0358375
Itm2c	0.930404	3.24844e-08
Ppp1r37	0.92934	0.0294392
Arl1	0.927905	0.00124961
Fam107b	0.926413	0.0287885
Afap1	0.924925	0.0397705
Bdh1	0.924326	0.00216903
Arhgap22	0.923779	0.000737237
Gas6	0.922379	3.45699e-09
Bin3	0.921805	0.0221935
Coro7	0.921007	0.000319592
Csrnp1	0.920584	0.0288891
Clic1	0.917943	0.00302956
Hsd17b7	0.917236	0.00936774
Tsc22d3	0.908936	4.91342e-06
B3galnt1	0.908254	0.00111788
Serp1	0.908191	0.000909628
Pttg1ip	0.907961	0.0349236
Cln8	0.907739	0.0268538
Phlda3	0.905283	0.00011896
Stoml1	0.902595	9.72533e-06
Tubb2b	0.900967	0.000296475
Slc38a10	0.898994	0.00145516
Palm	0.89742	9.61215e-05
Sh3bgrl	0.893939	0.000740942
Alg1	0.891622	0.0477174
Pla2g7	0.886834	0.000796446
Cyb5r3	0.885842	1.63802e-07
A230073K19Rik	0.884347	0.0467935
Adam8	0.883088	0.0230456
Ppp2r5b	0.878142	6.14243e-08
Nin	0.877234	0.0453206
Samd14	0.877151	0.0315777
Spryd3	0.875464	4.97239e-07
Tmem159	0.869607	0.029377
Abhd16a	0.869361	0.0035743
Ssbp4	0.866242	0.0134384
Zdhhc24	0.864666	0.0307564
Ptp4a3	0.86464	0.00594426
Pdp1	0.863799	0.0261814
Nsmf	0.8632	0.00700434
Nckap1	0.861815	5.74378e-06
Pigt	0.860082	0.00731724
Evl	0.858644	0.000100193
Cnn3	0.858391	0.0010202
Rac3	0.857775	0.000214165
Clk4	0.857373	0.0322604
Cdc73	0.855557	0.0384877
Ppp3cc	0.854973	0.00387626
Trabd	0.853478	0.0256016
Plscr3	0.852112	0.0221077
Abhd8	0.849839	0.000747737
Pygb	0.848684	2.10927e-07
2610507B11Rik	0.848519	0.000250137
Tmed7	0.846352	0.00235265
Gpr151	0.845709	0.000510217
Gpr137b	0.845579	0.0194958
Stat5b	0.844973	0.0105685
Ormdl1	0.844045	0.0476138
Ctbp1	0.843076	2.28581e-09
2410002F23Rik	0.842397	0.0256076
Acly	0.841984	3.03624e-05
Nup93	0.84138	0.000900717
Cabp1	0.840302	6.29296e-06
Slc35f5	0.840091	0.0487871
Fuca2	0.836826	1.9049e-05
Becn1	0.83401	0.000900626
Spata2	0.830908	0.0341303
Uhmk1	0.829894	0.0119231
Capn10	0.829723	0.0496807
Anxa5	0.827941	4.41676e-13
Aven	0.825573	0.0249376
Ppp5c	0.822722	0.000145521
Plbd2	0.82188	6.83832e-05
Hexb	0.816981	0.0123902
Cirbp	0.813663	5.91738e-05
Sbf1	0.807269	0.00187491
Chga	0.805503	6.95042e-06
Tusc3	0.804727	0.00102525
Nav2	0.804548	0.019319
Flywch1	0.804161	2.60384e-07
Chst2	0.803905	0.000510902
Cmpk1	0.802714	5.64548e-10
Pmp22	0.802156	0.000707468
Zfp410	0.801729	0.0217717
Clstn2	0.798631	0.0442009
Spock2	0.7982	2.12777e-07
Samm50	0.795755	0.0001143
Hmbox1	0.794522	0.010921
Plcb4	0.794492	0.0253468
Slc17a7	0.793229	0.00129493
Rcan1	0.792556	0.0321633
Sh3gl1	0.792317	0.0144997
Chmp1a	0.791485	1.65212e-05
Agk	0.79022	0.0361618
Mfsd11	0.789256	0.00114631
Gnpnat1	0.78731	0.036905
Mcoln1	0.785796	0.0201279
Tmem179	0.785287	2.90099e-07
Ctsz	0.784476	0.0244245
Slc4a2	0.7834	0.00121727
Fpgt	0.782225	0.0336604
Ptp4a1	0.78174	0.0321392
Tmem25	0.781701	0.00131212
Lonrf1	0.780706	0.00588682
Rfc2	0.77986	0.0375058
Acadvl	0.779265	0.0256606
Ube2e1	0.778648	0.00148905
Rnh1	0.778071	0.000100628
Mapkapk2	0.777747	0.00490688
Tmem88b	0.777103	0.0455393
2900097C17Rik	0.776963	1.9116e-06
Sil1	0.77639	0.0380777
Afg3l1	0.775176	0.0317772
Cdc42bpb	0.773626	0.00826306
Iqsec2	0.772517	0.0394502
Asb6	0.770752	0.0277621
Pi4k2a	0.770109	2.30953e-10
Ckb	0.76721	1.70973e-06
Tmem109	0.764702	0.0422755
Foxred1	0.763527	0.0481761
Rab31	0.763411	0.00348424
Tubb6	0.760748	0.000719495
Zwint	0.760362	0.000199799
Mdm2	0.759831	0.00827948
B930041F14Rik	0.757478	0.000720029
Pfkm	0.75708	0.000483959
Snrpn	0.7565	0.0373678
Spsb3	0.756057	0.00712291
3110002H16Rik	0.756002	0.0456396
Fads3	0.752703	0.00343969
Aldoc	0.749502	0.00646414
Cdk16	0.747428	7.94458e-06
Mpi	0.745462	0.0175372
Atp13a3	0.743958	0.00772095
Fam13b	0.743845	0.00538976
Prrc2a	0.743481	0.00162679
Mtch1	0.742963	6.53216e-07
Gpsm1	0.742596	0.0398444
Abcb8	0.742269	0.0265229
Cndp2	0.742209	2.20302e-06
Tsnax	0.740302	0.000960789
Ilk	0.739315	3.5843e-05
Tnni1	0.735411	0.034378
Diras1	0.735122	0.000123807
Maged2	0.733896	0.00216236
Hdac3	0.733709	0.00221345
Ube2v1	0.732737	0.000495034
Apmap	0.732567	0.00050193
Rbm7	0.730101	0.0469511
Adipor1	0.730031	1.01104e-06
Ccdc136	0.728985	1.07632e-05
Lypla2	0.727329	0.00065885
Spr	0.727195	4.12561e-05
Tbc1d17	0.725912	0.0322604
Morn4	0.724619	0.0185168
Ap2a1	0.723829	0.0010202
Svop	0.723415	0.0265235
Abca3	0.722735	0.0413347
Cgref1	0.72205	0.000321233
Ppp3r1	0.72204	1.85559e-08
Ankrd13a	0.721014	0.00548209
Ctsd	0.71917	1.84842e-05
Aplp1	0.718652	1.1874e-06
Zfyve27	0.717899	0.00282139
Amfr	0.715381	3.05656e-06
Lrrc20	0.714673	0.00172585
Mapk6	0.713225	0.00800677
Syngr3	0.711182	3.03624e-05
Aldh3a2	0.710631	0.0396631
Dpp3	0.70805	0.000919721
Polr2m	0.707288	1.77461e-06
Ldha	0.706674	0.000815459
Dnttip1	0.704847	0.000109773
B4galt3	0.701462	0.0350297
Rasl10b	0.701459	0.04486
Dtnb	0.699013	0.0314039
Dusp26	0.697396	0.000905505
Btbd9	0.696185	0.0284489
Plekhm2	0.695011	0.0401938
2023-09-05	0.693036	0.000710641
Slc7a5	0.692263	0.0205223
Ephx4	0.692117	0.02596
Ppme1	0.691997	1.59984e-06
Carhsp1	0.691115	0.00753194
Mpnd	0.690168	0.000107472
Mat2a	0.690156	0.000940344
Slc16a1	0.689443	0.00582227
Npdc1	0.689196	2.29955e-06
Ndfip1	0.689192	6.34984e-05
Kansl2	0.686856	0.00248407
Rad23a	0.686792	0.00025895
Cdk10	0.686626	0.0267766
Adam15	0.684119	0.00358579
Dtnbp1	0.683095	6.94849e-05
Atf6b	0.683085	0.0177838
Snx21	0.682192	0.00321496
Galnt9	0.681884	0.022045
Optn	0.680712	0.00686912
Fbxo31	0.67604	9.40432e-06
5031439G07Rik	0.672918	0.00442103
Mvk	0.670701	0.0430914
Podxl2	0.668574	0.000981408
Rcn2	0.667521	0.0317582
Srxn1	0.667391	7.09303e-07
Adap1	0.667068	0.00019478
Kdm6b	0.665837	0.043028
Sdcbp	0.663701	2.55404e-07
Kctd17	0.663316	0.00013122
Coro1b	0.663265	0.014913
Slc39a7	0.663225	0.00105281
Ap3s1	0.658256	0.00103176
Tcta	0.65773	0.00186031
Oat	0.65703	0.0062708
Sulf2	0.656391	0.0424261
Rab18	0.65606	0.00030763
Sdc1	0.655616	0.0335743
Asl	0.654501	0.0316385
Gnl1	0.654228	0.0008984
Arf5	0.654037	1.10999e-07
Sigmar1	0.653885	0.0289013
Parp6	0.653808	6.86798e-05
Abtb1	0.653178	0.043028
Ppip5k1	0.652611	0.0258036
D5Ertd579e	0.651703	0.019859
Gnb5	0.648972	0.000833811
Jup	0.648415	0.00665382
Dpysl3	0.648317	2.71262e-07
Arrb2	0.648097	0.0260474
Eif4b	0.646793	4.8695e-05
Eif4a2	0.646708	7.41119e-08
Anapc5	0.646369	9.15822e-07
Atp6v1b2	0.645846	2.70303e-08
Atg4b	0.644584	0.000905208
Ptdss1	0.643946	0.00541826
Mpp6	0.643919	0.0444057
Habp4	0.642354	1.54941e-07
Sec61a2	0.640675	0.0330074
Ncdn	0.640272	0.000131674
Golga7	0.640257	0.000640827
Rbm42	0.640039	6.86798e-05
Sae1	0.639539	0.000707468
Vbp1	0.639016	7.72141e-05
Fuca1	0.638693	0.0284489
Aes	0.638542	3.84224e-05
Poldip2	0.637492	0.00634862
Ndrg4	0.636296	3.24117e-08
Dcaf11	0.632614	0.0411706
Zfp259	0.632165	0.00111502
Uqcc	0.631061	0.0120942
Rnf187	0.630518	6.05721e-08
Lpcat4	0.630489	0.0129763
Mark2	0.629994	0.00374683
Puf60	0.629439	0.0023729
Trafd1	0.629206	0.0195463
Alg2	0.629069	0.00186031
Rnf11	0.628859	6.01642e-07
Gps1	0.627341	0.0161208
Cdk9	0.626047	0.0151944
Nipsnap3b	0.626019	0.00312111
Nudt16	0.625191	0.0410591
Tspan13	0.62439	0.000321233
Nudt9	0.623237	0.0012613
Adam9	0.622976	0.0361863
Cc2d1b	0.622949	0.0310798
Slc25a38	0.622885	0.0117573
Ppp2r1a	0.622401	2.09909e-06
Numbl	0.621758	0.0380777
Tubb2a	0.619039	0.000208065
Fam108c	0.618497	0.00707113
Lamp2	0.618041	6.65523e-05
Eif3b	0.617959	5.40777e-05
Abhd12	0.616403	0.00239061
AI414108	0.616378	0.0476081
Agpat6	0.616307	0.00183873
Larp1	0.614744	1.52862e-05
Ppm1j	0.614344	0.00331038
Dbnl	0.613066	0.00123932
Ctsb	0.61294	1.45761e-06
Nsun2	0.611604	0.00170208
Actr1b	0.61124	0.00267146
Impdh1	0.611065	0.0111337
Tmem9	0.610725	0.00692451
Parp1	0.610536	0.00103615
B3gnt1	0.60666	0.00835338
Tspan3	0.606459	2.84913e-07
Arpc4	0.605835	1.81097e-05
Prepl	0.605741	0.00740096
Lgmn	0.605223	0.000125316
Tmem65	0.604276	3.05337e-07
Cpt1c	0.601754	0.0424261
BC005537	0.601487	0.00950111
Rab1b	0.600803	0.000321233
Tollip	0.598214	3.65156e-05
Actg1	0.598096	0.004039
Ddb1	0.597951	0.00122933
Map1s	0.597008	0.0388771
Ctsl	0.596906	2.89827e-06
Ppm1b	0.595469	0.000826998
Gde1	0.595414	0.000228081
Spop	0.594572	5.713e-06
Slc25a4	0.59331	1.06428e-07
Stxbp1	0.592068	1.24255e-06
Ifitm10	0.591721	0.00599117
Ing4	0.591269	0.0445364
Lin7a	0.590934	0.0129663
Os9	0.590651	0.0116814
Dars	0.590241	0.00683773
Tuba1a	0.590112	0.00034402
Eif4h	0.587665	1.33535e-07
Ormdl3	0.587177	0.0169959
Gpc1	0.585456	0.0172125
Vars	0.583302	0.017149
Asb8	0.580474	0.0203741
Znrf2	0.580347	0.0439812
Trappc3	0.57932	0.0267378
2023-03-02	0.579044	0.000518425
Samd8	0.578506	0.0289256
Srsf7	0.577519	0.015183
Esyt1	0.576105	0.000157567
9130401M01Rik	0.575123	0.00703436
Nt5m	0.574936	0.0158454
Pex19	0.574072	0.0384622
Mpdu1	0.572337	0.0183222
Slc25a22	0.57177	0.0169032
Lpgat1	0.57165	0.00144963
Pcyt2	0.571548	0.0208267
Clptm1	0.569624	0.0208267
Mcam	0.569581	0.000182038
Isca1	0.566633	0.00304729
Tspan17	0.564835	3.82962e-05
Ube2s	0.564419	0.00588682
Pcbp4	0.564191	0.000105894
1810013L24Rik	0.563965	0.0141599
Mthfsd	0.563514	0.0412229
Ubn1	0.563378	0.010934
Paqr4	0.562224	0.0137585
Scamp5	0.562124	0.00120085
Thra	0.56184	0.0179425
Spire1	0.560405	0.00810184
Pfn2	0.559779	3.79363e-06
Actr3	0.557245	0.00025895
Syp	0.557173	8.36774e-05
Tmem167b	0.556827	0.0344037
Lonp1	0.55671	0.0407297
Kctd6	0.55664	0.00950111
Dapk3	0.555995	0.0256016
Acaa1a	0.554463	0.0496807
Ap1ar	0.553164	0.0111053
Bckdha	0.55252	0.0274661
0610010F05Rik	0.551996	0.00075802
Snap47	0.551976	2.82076e-05
Abcf2	0.549969	0.0259624
Vdac1	0.549753	4.70623e-09
P4hb	0.54955	0.0280479
Vamp1	0.548407	0.0247787
Xbp1	0.548254	0.0164652
Fam3c	0.547459	0.00161553
6430548M08Rik	0.544784	0.00286422
Chpf	0.544597	0.00782409
Tnik	0.543279	0.00898737
Map2k2	0.542272	3.74197e-05
Uqcrc1	0.54188	0.000681241
Rnf115	0.541766	0.0149957
Laptm4a	0.541562	7.22367e-07
Stmn4	0.541091	0.0345991
Ergic1	0.541086	0.0385337
9530068E07Rik	0.540964	0.00242264
Pcbp3	0.540938	0.000847587
Rnf34	0.540091	0.0387991
Calm3	0.538241	0.000173913
Bsg	0.537798	2.2385e-05
Ppp1cb	0.537481	0.000612973
Nudt3	0.534276	0.000196111
1700037H04Rik	0.533595	0.00260864
Slc23a2	0.533406	0.030699
Pgk1	0.532917	1.8739e-05
Sult4a1	0.529966	0.000512309
Fkbp8	0.529857	2.99218e-05
Rbbp7	0.529681	3.8348e-05
Enpp5	0.529571	0.0121983
Orc4	0.528953	0.046818
Atp6ap1	0.528809	0.00085887
Slmo2	0.52865	0.0128924
Wdfy1	0.528535	0.0036242
Akt1	0.527767	0.0112547
Tmem55b	0.52738	0.00180057
Eef2	0.527367	0.000222372
Cerk	0.527022	0.029553
Edil3	0.526634	0.000420597
Ndufv1	0.526606	0.0185168
Dtna	0.526113	0.0230667
Clu	0.526083	0.00190062
Smim3	0.525398	0.00106071
Brd2	0.525356	0.00279127
Stub1	0.52354	0.00537931
Smyd2	0.523441	0.00116756
Diablo	0.523035	7.08984e-05
Dohh	0.522839	0.0135975
Lrp11	0.522807	0.00255065
Rab5c	0.522018	0.0297063
Zfp637	0.519845	0.00733144
Pgam1	0.519698	0.00186184
Enah	0.519691	0.0225815
Ppp2ca	0.519183	2.06756e-06
Fibp	0.518718	0.0251869
Fkbp4	0.516911	0.0133401
Fam174a	0.515591	0.00624618
Rab5b	0.515496	0.0103597
Trpc4ap	0.513661	0.0026635
Adprh	0.51338	0.00408582
Eif2b5	0.512524	0.0364997
Gmps	0.511927	0.0250986
Rhob	0.511718	0.0409351
Taf13	0.510439	0.0145794
Akirin1	0.509978	0.000597989
Dirc2	0.509952	0.00280218
Psmd3	0.509023	0.00892837
Pdia3	0.508315	0.0165078
Ttc19	0.507882	0.0162456
Dnaja3	0.507029	0.0472304
Dbndd2	0.505756	0.00107874
Ddx39b	0.504729	0.0211613
Lrpap1	0.504171	0.000230929
Rab5a	0.503941	0.0234625
Eid2	0.503029	0.0229774
Nipsnap1	0.502809	0.019643
Mbd3	0.501849	0.0124843
Bod1	0.500723	0.000748729
Lgals3	0.499379	0.0320025
Ifngr2	0.499023	0.0112674
Rapgef1	0.49844	0.0407452
Atxn7l3	0.498355	0.0289854
Dnajc7	0.49774	0.00319376
Rnf13	0.497545	0.00271633
Cdc42se2	0.497155	0.0267948
Anxa6	0.496839	0.000199799
Cbx6	0.496476	0.015183
Hars	0.495848	0.000584842
Eif5a	0.494164	0.000364537
Ahcyl2	0.494057	0.0185766
Flot2	0.493617	0.00555112
Gm6682	0.493469	0.0282953
Get4	0.493023	0.0164943
Ergic3	0.492402	0.00950111
Stk25	0.49178	0.00631528
Mrpl37	0.489383	0.0481761
Psmd13	0.488141	0.00469004
Snx32	0.486739	0.0234853
Pmm1	0.486024	0.000517995
Elovl7	0.484278	0.0135975
Atp1a3	0.484137	0.0135079
Tmem30a	0.483748	0.000158756
Tprgl	0.482526	0.0013417
Dhdds	0.482035	0.0481272
Glrb	0.479426	0.00342401
Carkd	0.47855	0.0114975
Atp1a1	0.478242	0.0141224
Serinc1	0.477397	0.000102681
Ei24	0.476294	0.0483537
Bin1	0.476239	0.000518468
Ppp1ca	0.476058	0.00631528
Gdi2	0.47575	1.30413e-06
Cct8	0.474718	0.000107419
Dbn1	0.474398	0.0103597
Eri3	0.473803	0.00298879
Timm23	0.473645	0.0348043
Pgrmc1	0.473489	0.000582577
Rab24	0.473177	0.0218239
Gnptg	0.471431	0.00803572
Cry2	0.469973	0.0221111
Ubxn6	0.469855	0.0138438
Cyb561	0.469528	0.0105749
Cyb5r1	0.469042	0.0387602
Fam171b	0.468515	0.0060051
Ndfip2	0.46738	0.00075802
Mest	0.467169	0.0449504
Rbm18	0.46665	0.0462445
Pdrg1	0.46461	0.0175018
Dld	0.462971	0.00606639
Wsb2	0.462501	0.00555178
Tom1l2	0.461904	0.0224723
Cnbp	0.460972	0.00123051
Slc25a39	0.460212	0.00835445
Ahcyl1	0.459164	0.00593953
Erp29	0.458343	0.038816
Cebpg	0.458167	0.04479
Apba2	0.457556	0.0444918
Cpne6	0.455786	0.0108596
Cyth2	0.455662	0.0213161
Ube2g2	0.454651	0.0460255
Cdipt	0.453314	0.0192838
Gnai2	0.452485	0.010331
Nucb1	0.452089	0.0270177
Rtca	0.451626	0.00591663
Idh3a	0.450882	0.00733144
Atp1b1	0.449109	0.000153425
Golph3	0.447322	0.0201601
Fnta	0.44697	0.0487934
Auh	0.446144	0.00214756
Tnfrsf21	0.44474	0.0494181
Atp6v0e2	0.44374	0.000567468
Pkm	0.442352	0.000646751
Tmem183a	0.441991	0.0383469
Cfl1	0.441362	4.2218e-05
Sdha	0.441076	0.0062708
Ppp1r2	0.440222	0.00841109
Aggf1	0.439624	0.0230334
Lmna	0.439491	0.00109226
Serinc3	0.438762	0.0107384
Armc8	0.437242	0.0412418
Capza2	0.43653	5.15284e-05
Creld1	0.435681	0.014332
Rtn2	0.434484	0.0324096
Copz1	0.432001	0.0102518
Usp5	0.430369	0.00858068
Shisa4	0.430298	0.00506251
Cct4	0.430096	0.00627955
Cpe	0.429854	0.00183873
Arhgdia	0.429761	0.000156787
Ugp2	0.42911	0.00907711
Rab7	0.428948	0.029279
Ap2m1	0.426465	0.00294442
Tpi1	0.424615	0.00420508
Calr	0.424013	0.0321633
Urm1	0.423531	0.0469511
Arl6ip5	0.423529	0.000589072
Napa	0.423331	0.0135975
Stard3nl	0.423173	0.00234699
Mapk1	0.422833	0.000607082
Tmem63b	0.422719	0.0311374
Shc2	0.421408	0.00744976
Cyhr1	0.420885	0.0467309
Ube2e2	0.419655	0.0432275
Cct7	0.419526	3.2377e-05
Agap3	0.419323	0.0120544
Pdhb	0.41817	0.00195406
Enho	0.416416	0.0241465
Ppp1r12c	0.415512	0.0184425
Pafah1b2	0.415242	0.000321233
Rab11a	0.414622	0.000981408
Cplx1	0.411932	0.0440119
Reep2	0.41136	0.00527674
Oaz2	0.411301	0.000663261
Sf3b1	0.41002	0.0179132
Ciapin1	0.40992	0.00555112
Scamp1	0.409756	0.00406019
Fam195b	0.409647	0.022691
Vapb	0.409247	0.0105934
Sdhc	0.408029	0.00843943
Eif4a1	0.407962	0.00410113
Rhoa	0.407445	0.00845723
Tmem66	0.406754	0.00214756
Adam23	0.405462	0.0145673
Fam168b	0.405457	0.0115699
Ptov1	0.403836	0.0048479
Actr1a	0.402832	0.00737582
Setd3	0.40219	0.00539887
Ube2d3	0.401932	0.00638711
Bnip3	0.400607	0.00787547
Stx12	0.400268	0.00881858
Prph	0.399888	0.00190062
Rnf4	0.399853	0.0444057
Ccdc92	0.399779	0.00262152
BC004004	0.399501	0.0185659
Idh3b	0.399233	0.0295561
Clasp2	0.399086	0.0494284
Ubqln1	0.398881	0.00193699
H13	0.398562	0.0420883
Prnp	0.397598	0.000635613
Dctn2	0.397485	0.00014744
Sucla2	0.395592	0.00179265
2023-09-15	0.395113	0.000517348
Sumo3	0.394126	0.0408116
Lamp1	0.391906	0.00157396
Add1	0.391443	0.00980977
Dnaja2	0.390805	0.0183043
Sqstm1	0.388354	0.00368166
Map2k1	0.387233	0.040585
Tmem242	0.386631	0.0204018
Ensa	0.385951	0.00479739
Dctn1	0.385856	0.00443339
Nudc	0.385342	0.00825994
Kars	0.38508	0.0151579
Rrp1	0.383386	0.0151579
Gars	0.382692	0.00169781
Tex264	0.382617	0.0338879
Prkaca	0.382507	0.0204911
Arf1	0.379613	0.00235398
Map1lc3b	0.379112	0.0022296
Cops6	0.375098	0.00605062
Aplp2	0.37323	0.0255988
Cops7a	0.372008	0.0270872
Mkrn1	0.370913	0.00730645
Cttn	0.369766	0.0457642
Cs	0.366858	0.0327835
Canx	0.36638	0.00591663
Mapk9	0.366041	0.0252193
Rundc3a	0.363308	0.0114984
Atp6ap2	0.359982	0.0289256
Atp6v1c1	0.359399	0.00207607
Eno2	0.358371	0.026798
Atp6v1h	0.358222	0.0292829
Armcx1	0.357809	0.0258036
Ociad1	0.356595	0.0007474
Cyfip2	0.355718	0.0467029
Klc1	0.355678	0.00548927
Cdc37	0.354214	0.020466
Cct6a	0.354145	0.0222854
Kcmf1	0.353537	0.0198031
Ndn	0.352228	0.0244957
Nudt4	0.351368	0.0382234
Gpi1	0.351177	0.00420888
Pgm2	0.350666	0.0245495
Lynx1	0.348324	0.0202092
Cops3	0.348322	0.0452104
Ndufs1	0.347788	0.0494471
M6pr	0.346874	0.0358375
Tubb3	0.345891	0.0210435
Msn	0.345383	0.0458075
Aamp	0.343454	0.0113267
Napb	0.33854	0.00571743
Usp14	0.338143	0.0454519
Mlf2	0.337447	0.00762837
Rtfdc1	0.336653	0.0317131
B3gat3	0.336616	0.0321392
Reep1	0.335441	0.0359529
Anxa2	0.335293	0.0252241
Riok3	0.332545	0.023893
Pebp1	0.332335	0.0240307
Necap1	0.330231	0.015183
Acadl	0.328169	0.039823
Phyhipl	0.325306	0.0324081
Pdha1	0.325277	0.0388771
Psmb7	0.323718	0.0261179
Dstn	0.323567	0.00592496
Gdi1	0.320819	0.00766622
Atp5b	0.320334	0.0121189
Akr1a1	0.319991	0.0242849
Ap1s1	0.318773	0.0255988
Ube2m	0.317836	0.0179805
Dctn5	0.317759	0.0245495
Mdh1	0.31623	0.0147616
Rab15	0.315566	0.019643
Map4	0.308993	0.00493372
Rufy3	0.30862	0.00140679
Eif4e	0.308395	0.0312573
Pitpna	0.306166	0.00374683
Sdf4	0.305895	0.0145794
Uchl1	0.30373	0.0203741
Capzb	0.302513	0.0178128
Ghitm	0.298476	0.0105685
Ube2j1	0.297985	0.0327835
Eif4g2	0.296113	0.0121705
Atp5a1	0.288179	0.00489137
Mrfap1	0.285454	0.0124843
Psmc5	0.280794	0.0476729
Snap91	0.278973	0.0231014
Slc25a3	0.27457	0.0101827
Prkar1a	0.273171	0.000759302
Csnk1a1	0.270476	0.0460536
Prkar1b	0.269583	0.0459275
Vapa	0.264548	0.0278601

## Sheet: MTN_4Wk
Gene Symbol	log2 Fold Change	Adjusted P-Value
Sp110	-3.34459	0.00360854
Vaultrc5	-3.32517	5.10435e-08
Gm4013	-3.20322	8.60737e-07
Mir138-1	-2.6512	0.000519127
Cand2	-2.49333	0.0024771
Cxcr2	-2.32184	0.00710719
Hist1h3a	-2.29154	0.00683978
D330050G23Rik	-2.27232	0.00683753
Kif22	-2.10848	5.22615e-20
2210417K05Rik	-2.09885	0.000128411
2010003O02Rik	-2.08732	3.14871e-09
1700012D01Rik	-2.08479	0.00501466
Ctxn2	-2.07889	0.000540454
Snhg9	-1.96887	3.26728e-10
Atp5k	-1.94361	1.13685e-23
Romo1	-1.91746	5.9789e-28
Timp1	-1.89419	0.000176521
2610019E17Rik	-1.85971	8.42314e-05
Pcp4	-1.85548	3.35711e-17
D130017N08Rik	-1.85119	5.3055e-10
Hist1h2ae	-1.83006	7.45189e-07
1110001J03Rik	-1.80074	1.05061e-22
Rps29	-1.78921	5.66608e-22
Gm10373	-1.7892	0.00571341
BC048546	-1.77398	3.09556e-10
Snrpg	-1.74099	2.35118e-17
Tmsb15b2	-1.73894	1.21558e-06
Gm561	-1.72977	6.38439e-21
Gm8234	-1.72105	0.000202646
Nrp	-1.71938	0.00240576
Rpl35	-1.71585	6.67325e-24
Ubl5	-1.70773	3.65531e-23
Dpm3	-1.70615	4.29235e-13
Pin4	-1.70601	2.65727e-19
Polr2k	-1.70522	2.5216e-20
Cxcr5	-1.69842	0.00200371
Faim3	-1.68874	0.00609043
Sec61b	-1.6875	1.0448e-20
Fam98b	-1.66802	1.54244e-11
Gm12191	-1.6602	0.00691039
Tbx1	-1.64679	0.00388502
Snord49b	-1.64207	1.33178e-05
Nop10	-1.64056	5.85086e-20
Atpif1	-1.63067	4.43816e-23
Cst6	-1.62867	2.27804e-07
Tfap4	-1.62509	0.000300647
Polr2l	-1.62112	3.02903e-21
Rpl38	-1.61727	7.10083e-20
Tmsb4x	-1.61566	1.61475e-24
Xaf1	-1.61478	7.9117e-05
Rab27a	-1.614	0.00162802
D17H6S53E	-1.61151	0.00196486
Gm16551	-1.60934	0.000597042
Rps27l	-1.60814	4.30718e-19
Gm5617	-1.60561	3.54589e-07
Smim18	-1.59978	1.3432e-05
Slirp	-1.59856	1.59373e-17
Isl1	-1.59845	5.165e-11
Tceb2	-1.59647	1.32402e-22
Mrpl52	-1.59432	1.32201e-18
Gm13826	-1.59403	9.62945e-19
Prorsd1	-1.59389	0.00351728
Resp18	-1.5923	0.000409145
Srek1ip1	-1.59195	3.47637e-09
Polr2i	-1.5907	6.83104e-15
Kbtbd3	-1.59042	1.13835e-11
S100a4	-1.58853	0.000130054
Sh2d7	-1.58785	0.00260745
Rpl37	-1.58566	4.82551e-26
Snrpd2	-1.58112	4.78464e-24
Rps21	-1.57974	5.71423e-21
Smim11	-1.57611	5.79214e-09
Rplp2	-1.57435	2.71589e-24
Mrps18c	-1.56318	8.96879e-22
Pet100	-1.55604	9.62424e-17
Eif3j2	-1.55048	1.00792e-11
Ndufb4	-1.54898	2.15854e-21
Ndufc1	-1.54822	9.85954e-19
Ndufa5	-1.54428	3.62203e-20
Tshz3	-1.53429	0.00116867
Rps28	-1.53066	3.26971e-19
Lsm7	-1.52839	1.23952e-20
Cox17	-1.52752	6.16104e-16
Wipf3	-1.52418	2.38627e-05
Cbfa2t3	-1.51823	0.00583794
1810022K09Rik	-1.50685	1.91752e-18
Onecut1	-1.50549	1.22999e-06
Mrpl34	-1.50387	4.17765e-23
Ndufb7	-1.50201	1.60147e-20
Cir1	-1.5019	5.78245e-11
Rps25	-1.50184	3.7004e-29
Mir3091	-1.49234	0.00158466
1500011K16Rik	-1.49196	2.51001e-16
Coa6	-1.49023	1.97046e-10
Uqcr10	-1.4894	1.6717e-17
Lsmd1	-1.48918	1.03029e-15
Ndufb2	-1.48562	6.16786e-17
Tox3	-1.48324	0.000292659
Anapc13	-1.47773	9.0903e-17
Ly96	-1.47736	0.000798603
Nrn1	-1.4769	0.00141923
Mrpl23	-1.47631	1.72639e-17
Bola2	-1.47627	3.2782e-16
1190007I07Rik	-1.47433	2.48297e-06
Pomc	-1.47213	7.749e-05
2310033P09Rik	-1.46997	1.55699e-06
Timm8b	-1.46202	1.70674e-22
2300009A05Rik	-1.45923	3.01025e-10
S100a11	-1.45843	1.70348e-13
Chrna1	-1.45631	0.00600447
Polr2f	-1.45352	5.84365e-20
Slc35f1	-1.44321	0.00251664
1810037I17Rik	-1.43701	3.38884e-21
Tomm7	-1.43332	1.75761e-17
Ndufa12	-1.4304	4.54279e-22
Selm	-1.42876	1.45902e-17
Tmsb15l	-1.41834	6.61117e-10
Magoh	-1.41781	2.28199e-17
Dynlt1a	-1.41721	0.000461176
Cox7c	-1.41712	9.98528e-17
Snhg8	-1.41676	6.68336e-08
Rbmx2	-1.41303	2.77548e-08
Mrps21	-1.41267	4.06526e-17
Atox1	-1.40992	2.08511e-15
Cox6c	-1.40789	1.67013e-16
Rpl36al	-1.40658	3.75137e-21
2310039H08Rik	-1.4008	1.38026e-05
Rpl22l1	-1.39923	8.8496e-13
Hypk	-1.39579	1.65726e-20
Uqcrq	-1.39178	1.52356e-18
Mrpl42	-1.39052	2.70087e-21
Ndufa7	-1.38937	4.89696e-23
Rnasek	-1.38868	2.13784e-22
Rpl31	-1.3885	7.13255e-22
Snrpf	-1.38774	2.26311e-13
Ccdc38	-1.38509	0.00152318
Rpl26	-1.38345	7.51146e-18
Tomm5	-1.38086	8.15156e-19
Rpl41	-1.38026	5.42502e-23
Pdap1	-1.37479	7.17857e-17
Ost4	-1.37389	3.55757e-20
Rpl39	-1.37373	2.75096e-17
Rps26	-1.37222	7.85985e-22
Pdcd5	-1.37199	2.07767e-21
Krtcap2	-1.36897	1.37026e-17
Acta1	-1.36842	0.000125974
Minos1	-1.366	1.4391e-18
Lsm5	-1.36472	5.75758e-12
Tsacc	-1.36378	0.000143326
Ror2	-1.3627	0.00633385
Txn1	-1.35621	6.92061e-18
Slc39a5	-1.35319	4.27144e-07
Rpl23a	-1.35126	1.37008e-23
Mnf1	-1.3506	5.76955e-21
Uqcrb	-1.3504	3.30227e-20
Son	-1.34626	4.94603e-12
Rps15a-ps6	-1.3453	1.13905e-10
Gm2694	-1.34468	0.00201166
2210408F21Rik	-1.34403	1.4729e-10
Rnaseh2c	-1.34303	4.53651e-07
Rps17	-1.34267	1.45069e-21
Ccdc59	-1.34259	9.11473e-09
Gm10012	-1.33991	7.4355e-09
Rps27	-1.33961	8.04892e-13
Hsd17b11	-1.33812	0.0013001
Atp5j2	-1.33739	9.1445e-17
Smpx	-1.33644	0.000137216
Ndufa3	-1.33487	2.33574e-14
Rpl31-ps12	-1.33302	5.10228e-08
Ccdc167	-1.33161	2.25425e-08
Atp5g1	-1.32278	2.89931e-22
Mrpl33	-1.3227	6.78386e-12
Sec62	-1.32241	8.91057e-18
Rpl24	-1.32236	4.65301e-22
Pfdn4	-1.31958	1.47404e-18
Hint1	-1.31927	7.76832e-24
Mcts2	-1.31625	2.56133e-09
Rpl36a	-1.31343	5.13796e-18
Ndufb11	-1.30572	3.08687e-17
Rpl36	-1.30379	5.97564e-17
Atp5e	-1.303	1.84098e-13
Pfdn1	-1.29981	1.19369e-19
Fam26e	-1.2998	0.00425626
Ddx18	-1.29928	1.82136e-07
Gm14393	-1.29879	0.00321472
Atp5l	-1.29752	1.00857e-17
1810041L15Rik	-1.29712	0.00132172
Gm15421	-1.29688	1.35136e-06
Sec61g	-1.2961	1.99689e-13
4833403I15Rik	-1.29542	0.0063007
Pole3	-1.29508	1.02687e-08
Cox8a	-1.29189	8.67172e-18
Cenpq	-1.29018	0.00149237
Psmg4	-1.29014	5.89027e-09
Rps15	-1.28539	1.01428e-20
Hspe1	-1.28431	1.11795e-16
Myeov2	-1.28261	5.33821e-17
1810043H04Rik	-1.2822	2.01791e-14
Phlda1	-1.28148	3.96412e-07
Unc93b1	-1.27967	0.00099122
2810008D09Rik	-1.27726	4.61594e-07
Atp5j	-1.27502	7.58234e-19
Cox6b1	-1.27449	1.26726e-17
Cox7b	-1.27388	2.74413e-18
Fau	-1.27367	7.81857e-19
Ndufa4	-1.2722	1.85077e-16
Runx1t1	-1.27093	7.93262e-06
Coa4	-1.27066	0.000719491
Tma7	-1.26875	1.21076e-20
Rpp21	-1.26492	2.53532e-12
Mir682	-1.26107	1.25899e-11
Ndufa2	-1.25829	3.59807e-16
Rpl21	-1.25568	3.01082e-21
Rplp1	-1.25475	5.37753e-16
Gm2011	-1.25417	0.00113657
4921524J17Rik	-1.2527	3.93965e-05
Rbp2	-1.24964	0.00130893
Rps8	-1.24867	2.07499e-20
Rpl37a	-1.24623	6.22683e-17
Ebf3	-1.24362	0.00164474
Usmg5	-1.23909	1.65333e-13
BC002163	-1.239	4.68936e-17
Smim4	-1.23869	7.902e-08
Ier3ip1	-1.23748	9.86021e-23
Nedd8	-1.23653	8.16283e-22
Uqcrh	-1.23622	1.54389e-16
Pfdn2	-1.23621	3.40363e-13
Hes1	-1.23461	0.00458434
1700023F06Rik	-1.23397	0.00684887
Tmem256	-1.23286	6.83592e-13
4930413G21Rik	-1.23198	1.33048e-05
Hist1h2ao	-1.23152	0.000296585
Krt10	-1.23152	1.77962e-07
Rpl28	-1.23066	7.54248e-18
Chchd1	-1.22263	1.22576e-11
Dnajc15	-1.22251	3.08333e-15
Ndufs5	-1.22235	3.47767e-14
Snrpd3	-1.21965	9.31585e-19
Snrpb2	-1.21603	1.00481e-10
Shfm1	-1.21337	7.3832e-15
Pdcd11	-1.21325	0.000431099
Fam133b	-1.21305	1.46363e-08
Arid5b	-1.21184	0.000473428
Rps15a	-1.21076	3.3137e-15
Pam16	-1.2073	3.86512e-13
Ndufa1	-1.20676	1.03135e-14
Med31	-1.20639	4.19536e-13
Higd2a	-1.20426	3.11863e-18
Cstb	-1.20323	1.96103e-07
3110009E18Rik	-1.19921	0.00300494
Ndufa11	-1.19679	3.9944e-13
Cox6a1	-1.19672	4.02758e-18
Dad1	-1.19215	8.16631e-23
Fam154b	-1.19123	8.00527e-05
Mphosph8	-1.18753	1.56677e-09
Zbtb26	-1.18703	0.00474356
Eif5b	-1.1866	3.56363e-12
Rpl27	-1.18544	7.393e-17
Snhg3	-1.18444	9.66179e-09
Lrrn1	-1.18428	0.00625739
Rapsn	-1.18405	0.00463047
Gm6251	-1.18281	3.38899e-05
Mrps33	-1.18252	1.09829e-16
Ndufv3	-1.18071	7.45612e-14
1110008P14Rik	-1.18071	3.02049e-15
Rpp38	-1.17989	0.000159402
2410004N09Rik	-1.17769	0.000284815
Trappc2l	-1.17687	8.59518e-17
Ctnnbl1	-1.17477	1.55638e-06
Stra13	-1.17399	0.000552329
Hmgb2	-1.1728	0.0016459
2010107E04Rik	-1.1716	1.30218e-12
Snrnp27	-1.1713	5.33223e-12
Tmem258	-1.16952	3.46415e-13
Ccdc55	-1.16769	1.11419e-06
Zbtb6	-1.16519	0.00164401
Top1	-1.16451	1.6041e-09
Mrps16	-1.16444	1.41658e-12
Rps12	-1.16416	2.27872e-13
Snhg6	-1.16405	4.68515e-11
Serf1	-1.16212	5.85386e-10
Ndufaf2	-1.16148	3.9115e-10
2410015M20Rik	-1.16145	1.00221e-12
Lsm3	-1.1608	2.87607e-09
Gadd45gip1	-1.1579	2.06609e-11
St6galnac5	-1.15705	0.000612751
Morn2	-1.15618	5.75188e-07
Akap5	-1.15418	8.29626e-06
Ndufc2	-1.15269	1.92533e-17
Tnfsf12	-1.15246	9.61261e-05
Timm10b	-1.15218	1.26152e-14
Tbca	-1.15218	1.78125e-14
Ndufs6	-1.15217	4.09909e-16
Scand1	-1.14879	1.87581e-12
Uba52	-1.14644	2.08232e-18
Ccl27a	-1.14629	1.3473e-08
Gng5	-1.1462	9.62502e-11
Sh3kbp1	-1.14585	4.39239e-05
Rpl23	-1.1453	3.31395e-18
Cox5b	-1.14395	1.885e-15
Rps18	-1.14368	9.85411e-22
Spa17	-1.13979	0.000137382
1700113A16Rik	-1.13658	3.17861e-05
Fkbp3	-1.13259	2.60346e-14
Tub	-1.1286	0.00216754
Zfp462	-1.12674	0.000373649
Dynll1	-1.12536	2.60895e-16
Lamtor4	-1.12103	1.51094e-11
Fam96b	-1.12087	7.87119e-15
Bloc1s1	-1.12002	3.23179e-11
Mrpl32	-1.11914	9.1292e-12
3110001D03Rik	-1.11694	5.10369e-10
1810009A15Rik	-1.11585	4.12213e-08
Dynlt1f	-1.11561	0.00170557
1110059G10Rik	-1.11521	9.14748e-07
5430416N02Rik	-1.11483	0.000675621
Cebpz	-1.11481	3.95199e-07
Rps16	-1.11462	1.23859e-21
Tceal5	-1.11183	0.000893352
1110001A16Rik	-1.10959	4.36631e-12
Hint2	-1.10934	4.57292e-11
Snora81	-1.10762	0.00385441
Fkbp2	-1.10679	3.80378e-13
2410006H16Rik	-1.10612	2.66022e-10
Tmem87a	-1.10304	0.00108014
Ccdc36	-1.10255	0.000125831
Eif2s2	-1.10225	6.51563e-14
Srp54a	-1.09938	2.61925e-06
2810433D01Rik	-1.09919	0.00148892
Hcfc1r1	-1.09768	1.31044e-14
Hist1h4i	-1.09672	0.00532276
Tctex1d2	-1.09502	0.000284336
Uqcr11	-1.09465	4.52178e-13
Ndufb3	-1.09299	8.10306e-16
Rps19	-1.09107	8.7133e-19
Hist1h4d	-1.09076	1.80278e-06
Gm6654	-1.0906	2.13228e-05
Dynlrb1	-1.08907	2.9728e-16
Ndufa13	-1.08845	1.26395e-14
Syt9	-1.08829	0.0022251
Mif	-1.08657	3.23731e-13
Nmt2	-1.08632	7.15756e-07
Mnat1	-1.08507	1.57075e-11
Rps19bp1	-1.08368	4.8103e-12
Mrp63	-1.08255	5.9977e-11
Bola1	-1.08222	4.87996e-09
Srrm3	-1.07992	8.30743e-08
Cox20	-1.07578	1.39574e-09
Znhit1	-1.07445	3.19619e-14
Znrd1	-1.07329	1.03686e-05
Cox7a2	-1.07195	1.01179e-09
Rpl30	-1.07108	1.07431e-11
Scx	-1.06936	0.00209135
Snrpd1	-1.06622	2.61491e-14
Tmcc1	-1.06577	0.00201251
Lsm2	-1.06448	2.485e-05
Psenen	-1.06395	7.41489e-12
Deb1	-1.06203	9.94661e-14
Rpl18a	-1.06106	1.17784e-19
Rps24	-1.06045	1.09418e-13
Sub1	-1.05908	1.18789e-14
Rpl35a	-1.05796	8.82491e-12
Mitd1	-1.05782	0.00259972
0610010K14Rik	-1.05688	3.09706e-07
Mbl2	-1.05465	9.20627e-05
H2afj	-1.05402	4.77509e-10
Gm17762	-1.05333	0.00344842
Snhg10	-1.05207	0.000131479
1500032L24Rik	-1.05004	1.21462e-13
Rps14	-1.0494	2.13067e-16
Bola3	-1.04886	0.000681052
Rpl34-ps1	-1.0463	8.71097e-11
Nsmce2	-1.04453	8.17447e-06
Gas5	-1.04409	7.25048e-12
Rps7	-1.04366	4.9575e-17
Rps10	-1.0431	4.21928e-14
Rps27a	-1.04197	4.63359e-16
Gm1673	-1.04196	6.89423e-11
Irf2	-1.04164	0.000366629
AI462493	-1.04048	4.91546e-08
Pcif1	-1.04012	1.14715e-06
Brd9	-1.03631	1.1228e-09
2810428I15Rik	-1.0333	2.05178e-11
Polr2j	-1.03068	5.30962e-16
Frg1	-1.02978	2.24995e-07
Fcf1	-1.02978	1.18962e-11
Cycs	-1.02817	3.98087e-15
Mrpl47	-1.02564	2.00641e-08
Gin1	-1.02535	0.00597569
Mrpl54	-1.02399	9.75096e-13
Dync1i2	-1.02159	2.65735e-15
Fabp5	-1.02108	2.58751e-13
Gm20748	-1.01942	0.00548569
Banf1	-1.01865	5.60757e-18
Tmem60	-1.01829	7.44375e-09
Flywch2	-1.01794	0.000335585
Rps20	-1.01561	1.50043e-12
Srp19	-1.01524	1.59503e-17
Rpl32	-1.01499	1.19339e-14
Mrpl14	-1.01159	6.23104e-11
S100a10	-1.00654	2.97569e-12
Tmem88	-1.00382	0.000515681
Cwf19l2	-1.00373	1.79839e-05
1110008L16Rik	-1.00157	0.0032144
Nop58	-1.00087	1.21725e-06
0610009D07Rik	-0.99943	1.5559e-12
Fbll1	-0.999107	0.00660391
2810004N23Rik	-0.998848	1.86068e-09
Lage3	-0.998116	9.18252e-05
Alkbh7	-0.998004	0.000138419
Llph	-0.99769	4.47989e-10
Thoc7	-0.997331	2.22511e-13
Rpl17	-0.996093	2.87757e-15
Ccdc23	-0.994342	2.99744e-05
Rpl12	-0.993874	3.15672e-15
Sssca1	-0.991459	5.60912e-07
Atp5h	-0.991405	1.62763e-14
Zcchc10	-0.987585	4.419e-05
Dpy30	-0.986819	5.30439e-13
Rbm27	-0.986444	1.00326e-07
Cbx1	-0.985275	3.60747e-06
Mrps36	-0.985051	1.89418e-12
Cisd3	-0.984648	7.11972e-10
Rps23	-0.984031	5.50599e-13
Rpl34	-0.980765	1.05161e-05
Magohb	-0.979463	0.00687168
Mrpl51	-0.979454	2.99786e-14
Cox5a	-0.977785	2.45546e-14
Sun2	-0.977577	0.00157673
Fuom	-0.977337	8.95222e-08
Ankrd12	-0.976119	1.15487e-06
Cox14	-0.973281	7.86474e-11
Tmem126a	-0.972918	6.95326e-08
Pfdn5	-0.970908	5.48994e-13
Sod1	-0.970306	1.18807e-13
Trmt112	-0.97025	2.91389e-14
Cpsf7	-0.968297	0.000537536
Hist1h1e	-0.967912	0.000133979
2310008H09Rik	-0.967552	1.99008e-08
Nol7	-0.967093	2.80275e-09
2310009A05Rik	-0.966341	4.69098e-05
Tmem205	-0.965922	8.60822e-09
Tmem2	-0.963536	0.00378743
Ndufa6	-0.962805	4.0261e-12
Mtcp1	-0.962038	0.00487487
Zmynd8	-0.958505	3.11731e-07
Cep164	-0.958317	4.24526e-05
Cuta	-0.958218	9.84764e-17
BC056474	-0.958032	1.08078e-13
Esf1	-0.956374	6.38491e-07
Acin1	-0.95454	5.66564e-07
Msl3	-0.954254	3.46113e-08
Ralbp1	-0.953191	8.56804e-11
Mrps28	-0.95241	5.64904e-09
Ccdc34	-0.952401	0.00422374
Nsa2	-0.940221	4.35041e-09
Rps13	-0.939698	7.92933e-14
Gtf3c6	-0.939611	4.00322e-07
Frmd4a	-0.93775	0.00306801
Malsu1	-0.937051	1.17791e-06
Atp6v0e	-0.936085	1.15507e-06
Tm2d3	-0.935809	3.06849e-06
Acyp2	-0.933342	2.94924e-08
Fbl	-0.930947	0.000597682
Ndufb8	-0.930408	4.99824e-12
Dph3	-0.92779	6.89369e-10
Rps11	-0.926814	1.58773e-16
Usp12	-0.925389	0.000156378
Sncg	-0.924899	2.57574e-14
2700094K13Rik	-0.923372	2.65731e-05
Grcc10	-0.923356	3.30747e-11
Acyp1	-0.922453	1.75118e-07
Isl2	-0.921864	0.00213934
Mir369	-0.92128	3.60936e-06
Rwdd1	-0.920099	1.89328e-16
Pcbd2	-0.918035	1.01695e-07
AI413582	-0.916113	7.37159e-10
Thy1	-0.915544	2.81147e-13
Mrpl53	-0.915353	1.63379e-08
Tssk5	-0.915064	0.00641762
Hspb11	-0.912635	6.72401e-05
Sprr1a	-0.912234	3.98909e-05
Pip4k2b	-0.90939	0.000350076
Zfhx3	-0.909138	4.76115e-07
2700070H01Rik	-0.908596	0.00514693
Snrpe	-0.908282	4.83873e-10
Mustn1	-0.905592	0.00281483
Dctpp1	-0.904266	7.72043e-06
Acot13	-0.902179	2.72021e-09
Fabp3	-0.902081	8.00401e-07
Pdcd4	-0.902023	0.000722421
Psmb2	-0.9001	5.46906e-14
Saysd1	-0.897038	0.00130064
Chchd10	-0.896112	9.13263e-06
Bet1l	-0.895471	2.46391e-09
Cnih4	-0.894559	3.67813e-05
Rpl9	-0.894357	5.03028e-18
Ddx21	-0.893533	0.000533685
Psmb3	-0.890083	7.49662e-16
Dnajc19	-0.887529	6.06677e-08
Mrpl27	-0.887503	7.01028e-12
Msrb1	-0.886084	3.12031e-05
Calm1	-0.885221	4.85927e-20
1700021F05Rik	-0.885083	5.11581e-06
Rpl11	-0.885015	9.28314e-11
Bad	-0.882307	5.06731e-09
Hint3	-0.881378	6.90579e-05
Prkrip1	-0.878091	1.16042e-06
Commd1	-0.877095	7.73816e-10
Commd6	-0.875507	4.21166e-07
Rpl18	-0.87272	1.99455e-12
H2-Ke2	-0.871525	2.03791e-10
Tbc1d30	-0.87137	0.0011928
Naca	-0.869718	9.23011e-18
Mrpl22	-0.868158	6.74632e-07
Pttg1	-0.867775	2.6603e-09
Mrps12	-0.867197	7.00379e-13
Pop7	-0.867161	4.2623e-07
Ppp1r11	-0.866654	4.6022e-15
Nexn	-0.865604	1.33113e-05
Mrpl36	-0.865006	2.62672e-09
Rtf1	-0.864702	5.87129e-06
Emc6	-0.864493	1.12513e-13
Ptrh2	-0.863998	0.000268791
B4galt6	-0.86346	1.86413e-05
Pfn1	-0.86321	1.64267e-12
Ndufb9	-0.862937	7.37331e-11
Tmem5	-0.860867	3.99995e-07
Elavl2	-0.858568	2.04866e-06
Lmo4	-0.858562	0.000289598
Zfp560	-0.858249	0.000342583
Mien1	-0.857265	4.25105e-13
Ssbp1	-0.855417	6.0345e-05
Rpl14	-0.852553	1.09569e-14
Cxxc5	-0.852061	0.000277682
5430405H02Rik	-0.851576	0.00438536
Lbh	-0.85128	9.34813e-05
Uxt	-0.850389	7.93666e-06
Wbp11	-0.849506	1.78697e-08
Gm5148	-0.848989	1.70553e-06
Lsm6	-0.845449	2.70771e-13
Snrnp48	-0.843235	2.206e-05
Med29	-0.84273	4.47048e-07
Abracl	-0.840599	0.000599547
Tma16	-0.839911	0.00351139
Cdk11b	-0.838076	2.81231e-08
0610009B22Rik	-0.837958	3.04153e-05
Ddt	-0.837072	1.10273e-07
Slc4a1ap	-0.835784	0.000780288
Yy1	-0.835544	0.00023002
Ip6k2	-0.835052	3.99042e-05
Timm10	-0.833649	3.32862e-10
Ndufb10	-0.831752	1.04344e-09
Elavl4	-0.831327	0.000605131
Mrps14	-0.830958	4.03009e-09
Pcsk2	-0.828881	0.000988623
Rbx1	-0.828172	7.95506e-16
Nrxn3	-0.82631	0.00167849
Ndufaf3	-0.825569	4.53003e-06
Pigyl	-0.825515	9.33898e-07
Atp6v1f	-0.825271	1.15215e-12
Tnrc6b	-0.823844	0.000494811
Sf3b5	-0.823463	2.46082e-07
Gcc2	-0.823207	4.2188e-06
Trappc1	-0.822541	7.21111e-09
Coa3	-0.821575	9.80445e-14
Exosc1	-0.820782	0.00165703
2310009B15Rik	-0.820121	0.000827873
Manf	-0.818651	9.53853e-07
Ndufb6	-0.817623	5.1237e-09
Shoc2	-0.817349	9.37748e-09
Trmt10a	-0.816944	0.00054953
2010012O05Rik	-0.814891	5.0402e-07
Pomp	-0.812765	9.37135e-12
Nme2	-0.812164	9.27075e-14
Zfp639	-0.811036	5.44777e-05
Mrps11	-0.810353	0.000246463
Anp32a	-0.804231	6.67893e-07
Ktn1	-0.803904	3.59022e-06
Dnajc8	-0.80287	4.20487e-11
Cwc25	-0.80239	0.000234015
Dnlz	-0.802214	2.22456e-08
Dbi	-0.79973	0.000127861
Taok3	-0.796893	0.0033633
Mrpl11	-0.796015	2.60974e-07
Tigd2	-0.794767	0.00521635
Ccdc107	-0.794377	2.42812e-05
Tacc2	-0.793712	0.000309761
Snhg12	-0.792723	0.00413204
Atp5o	-0.792555	3.51614e-13
Atrip	-0.791953	0.00194407
1110012L19Rik	-0.790662	0.00281501
Siva1	-0.790358	0.00264082
2010320M18Rik	-0.790095	4.83128e-05
Prpf4b	-0.789609	4.76305e-05
Rpp25l	-0.789334	0.00208443
Lrif1	-0.787839	0.00665138
Zcchc9	-0.786021	0.000264673
Utp3	-0.78534	7.46147e-06
Cnot4	-0.783682	1.40628e-07
Ptrhd1	-0.782687	8.23433e-05
Ifi27l1	-0.780784	0.00267873
Rpl13a	-0.780138	1.75621e-09
Lamtor2	-0.77985	4.81325e-08
Bhlhe41	-0.777778	0.00408507
Ank3	-0.777689	3.58721e-05
Zfp938	-0.774407	8.63544e-05
Fam98a	-0.771834	2.99768e-05
Ppp1r1a	-0.771039	7.98104e-05
Vkorc1	-0.770709	8.12158e-06
Mrpl13	-0.770282	6.91862e-09
Snapc5	-0.770197	0.000717216
Dab2ip	-0.770008	0.000642199
Sh3bgrl3	-0.766973	3.01175e-09
Cdk5r1	-0.766904	0.00570539
Ankra2	-0.764193	2.80881e-06
Myl6	-0.762497	1.96859e-16
Fam104a	-0.762403	9.96744e-07
Phpt1	-0.762163	1.91805e-07
Scnm1	-0.762087	3.43258e-07
Gtf2h5	-0.760542	3.23169e-08
Eef1a2	-0.760233	1.67652e-08
Serp2	-0.759008	5.6878e-09
Tcea1	-0.758508	3.53534e-08
Mzt2	-0.757708	0.000326964
Gm2382	-0.757668	0.00138658
Gpatch4	-0.75568	0.00108981
Mt3	-0.753914	5.57138e-06
Cyb5	-0.753211	3.2322e-06
Anapc10	-0.751839	4.60114e-05
H2-Ke6	-0.751483	0.000297217
Pirt	-0.748791	0.000762726
Ccdc82	-0.746204	0.00244028
D8Ertd738e	-0.745891	6.13072e-13
Smarcd1	-0.743509	8.16862e-06
Edf1	-0.741243	8.55652e-09
Med11	-0.739684	0.000116929
Ccdc25	-0.738058	3.45095e-07
Palm2	-0.737693	0.00523951
Polr3d	-0.737419	0.00216922
Rp9	-0.737257	2.16123e-08
Zswim7	-0.734934	5.87236e-05
Mrpl41	-0.733289	1.43609e-07
Rpl13	-0.731013	7.99769e-12
Rpl22	-0.730926	3.11625e-07
Mrpl30	-0.728988	1.12811e-07
Csnk2a1	-0.727975	2.29793e-06
Ppp1r14b	-0.727094	5.0192e-06
Slitrk5	-0.725068	0.00203337
Ngfrap1	-0.724753	4.08572e-12
N6amt2	-0.724287	0.000539589
Zfp9	-0.723339	0.00332619
Higd1a	-0.722615	2.7602e-11
Cdkn1a	-0.722611	7.14262e-06
1110058L19Rik	-0.722057	5.77499e-06
Mycbp	-0.721596	0.000408271
Mrpl21	-0.720276	1.84923e-05
Rpl27a	-0.719413	6.02632e-08
Me2	-0.719168	0.000867376
1810058I24Rik	-0.719034	7.591e-06
Chmp4b	-0.717472	2.03707e-07
Psma7	-0.716801	7.19753e-12
Mcee	-0.716629	0.000221675
Rabac1	-0.716114	4.23089e-12
Mrps25	-0.715723	2.36571e-05
Wbp5	-0.710815	5.72308e-05
Mrps5	-0.710396	1.96534e-05
Ptpla	-0.708983	0.000216559
Rpap3	-0.708842	0.000122042
H2afv	-0.708733	0.000338743
Bptf	-0.708059	0.000422637
0610012G03Rik	-0.707335	5.40357e-09
Rfc1	-0.704512	0.000564594
S100a13	-0.704303	0.00274006
Rbm8a	-0.703901	6.72058e-11
Bbip1	-0.702864	8.79003e-06
Cmc2	-0.702623	0.000252833
Golgb1	-0.697696	0.000467487
Mrpl35	-0.696842	2.42881e-07
Ddx24	-0.69673	1.60225e-08
Pop5	-0.695096	2.9724e-06
Crim1	-0.694696	0.00349312
Mfap1b	-0.693188	0.00110955
Fth1	-0.692818	1.71507e-07
Lysmd4	-0.692606	8.0842e-05
Ranbp1	-0.692192	2.45371e-09
Eif3k	-0.692152	3.77588e-10
Mrpl55	-0.691019	5.96205e-06
Kifap3	-0.690216	1.03666e-08
Mxra7	-0.68975	0.00112356
Cox16	-0.689375	8.34414e-07
Arl2	-0.688699	3.82112e-09
Gnl3	-0.686448	0.000938306
Pbdc1	-0.685628	0.00267999
Tceb1	-0.685508	1.71373e-09
Wbp4	-0.685456	5.41493e-10
Gng10	-0.685292	0.00620372
Nhp2	-0.683665	1.15538e-07
Zmat2	-0.682584	2.35405e-09
Eif1b	-0.681869	1.73173e-05
1110038B12Rik	-0.677287	0.00197786
D19Bwg1357e	-0.67412	0.000561662
Smarce1	-0.673735	0.000169796
Igsf3	-0.673103	0.00600971
Dek	-0.671722	0.000489494
Cox4i1	-0.67146	2.16097e-08
Tnrc6a	-0.671164	0.000469749
Churc1	-0.670004	6.77829e-06
2700029M09Rik	-0.669798	2.22878e-05
Ahi1	-0.669606	0.00228683
Zc3h15	-0.669336	7.54457e-10
Dynlt1b	-0.669068	0.00468019
Atp5g2	-0.668029	5.45001e-07
Alcam	-0.66484	0.000815215
Lgals1	-0.664834	0.00215054
Polr2g	-0.664304	8.70719e-08
Upf3b	-0.664027	0.00286091
Slc35g2	-0.662834	0.00108167
Dcdc2b	-0.66256	0.000408356
Chrac1	-0.661865	0.00105738
Tmem160	-0.661751	3.12452e-05
Rrbp1	-0.660872	0.00308288
Zcchc17	-0.660867	2.43635e-07
Lyrm2	-0.659212	0.000299618
Lamtor5	-0.658934	1.90428e-07
Prkce	-0.657609	0.000404827
Larp7	-0.655072	0.00100096
Eapp	-0.653288	2.46622e-06
Tomm6	-0.651729	1.23917e-05
Mkks	-0.650593	0.000144132
Eny2	-0.650391	0.000236421
Ubxn2a	-0.648126	1.08351e-09
Tcp11l1	-0.647407	2.73256e-05
Tmem147	-0.646894	8.32109e-07
Rsrc1	-0.646271	0.000125829
Nfx1	-0.64627	0.00488107
Trmt6	-0.645477	0.00355009
Imp3	-0.644955	0.000894223
Ncoa7	-0.643808	5.27923e-05
1110038F14Rik	-0.643118	0.0070448
Syt1	-0.642988	0.000860749
Hnrnpa0	-0.642871	0.000246769
Snrpc	-0.640013	1.1026e-06
Srp14	-0.638356	1.68709e-08
Ndufab1	-0.638263	1.05231e-07
Spcs1	-0.638134	3.83055e-07
Nfe2l2	-0.637518	0.0043127
Aspscr1	-0.636977	0.000327666
Gltscr2	-0.636944	3.16768e-06
Ptma	-0.635828	1.65595e-05
Rpl29	-0.634236	8.85314e-10
Ift20	-0.63289	8.655e-07
Comtd1	-0.632083	0.00134472
Rpl10a	-0.629558	1.09628e-06
Rps5	-0.629123	6.9137e-10
Cpne8	-0.629049	6.97849e-05
Taf7	-0.62883	0.00715273
Nkap	-0.628686	0.00292421
Hp1bp3	-0.628347	5.72518e-08
Trappc5	-0.628102	2.63384e-05
Dpm1	-0.626707	0.000219926
Rpain	-0.622539	0.00131268
Rbm28	-0.621154	0.00563977
Mrpl20	-0.620493	3.04884e-09
Ubc	-0.620149	0.000120312
Gng2	-0.619917	2.93419e-05
Dpm2	-0.619573	0.000133342
Sfr1	-0.617316	3.39328e-09
Cisd1	-0.617161	6.38718e-08
Luc7l3	-0.617064	0.000252745
Mrps15	-0.615081	6.80348e-06
Ict1	-0.614184	6.37645e-05
Ppig	-0.611209	1.8226e-05
Mpc2	-0.609208	2.69519e-05
Nudcd3	-0.60902	0.00144046
Dtymk	-0.60884	0.000718606
Supt4a	-0.607807	4.28557e-07
Nenf	-0.607604	5.73636e-05
Anapc15	-0.606037	0.00320875
Ftl1	-0.605409	1.68954e-05
R3hdm2	-0.605153	0.00202689
Fam126b	-0.604067	0.00707691
Sobp	-0.601863	0.00433656
Zrsr2	-0.599018	2.2454e-05
Cdc5l	-0.598901	0.000665124
Cntnap2	-0.597972	0.00195899
Zmat5	-0.597625	0.000254115
Ubxn8	-0.596283	0.00343078
Prkg2	-0.594403	0.00144104
Serf2	-0.593781	2.81015e-06
Camk2n2	-0.588893	4.50463e-05
Rbm34	-0.588647	0.00172647
Pqbp1	-0.588112	0.000133897
Gpx1	-0.586996	8.03506e-09
Ctif	-0.586684	0.00688308
Mea1	-0.584983	8.61342e-07
Sec11c	-0.584792	6.34373e-06
Chchd5	-0.583951	0.00678965
4933411K20Rik	-0.580722	0.00336338
Atxn7l3b	-0.580275	8.73419e-10
St13	-0.579619	0.000140733
Nars	-0.579028	4.64351e-09
Timm9	-0.578419	0.000208735
Ythdc1	-0.57837	0.00304954
Polr1d	-0.577092	9.04378e-05
Rad23b	-0.575147	2.46418e-05
Srrm1	-0.574552	4.70237e-05
Fam162a	-0.574433	0.000117494
Ndufaf4	-0.57354	0.000787773
Pigp	-0.572813	0.00203746
Tmem223	-0.572383	0.00358082
Tmem208	-0.571686	1.83157e-06
Cda	-0.571214	0.000151685
Ik	-0.571153	3.92205e-10
Mrpl46	-0.570291	0.000135367
Myh9	-0.568335	0.00260905
Ubash3b	-0.567323	0.00568497
Ppia	-0.564789	1.64328e-06
Armcx2	-0.56381	0.00250244
Nop14	-0.56297	0.000315394
Chchd7	-0.56206	0.000407224
Ndufs8	-0.561396	3.15318e-07
Sf3b4	-0.561246	0.00206339
Ccdc12	-0.560405	0.00317509
Ttll7	-0.557237	2.66868e-05
Mgst3	-0.555002	0.000111968
Dctn4	-0.553835	4.77726e-07
Gnaq	-0.553762	0.000669023
Timm13	-0.551078	1.15042e-05
Atp5g3	-0.550122	2.5814e-06
Nhp2l1	-0.549451	1.50518e-07
Rpl10	-0.549287	1.14188e-07
Rsrc2	-0.546971	0.00320386
Onecut2	-0.546745	0.000266062
Gkap1	-0.546573	0.000824129
Prpf6	-0.545026	0.00654393
Erh	-0.543872	2.56931e-05
Ssr4	-0.543303	5.71285e-05
Ccdc28a	-0.542855	0.000150082
Polr2h	-0.542143	0.000878275
Dynll2	-0.54107	9.65827e-05
Pafah1b3	-0.540421	0.000924378
Gps2	-0.540117	0.00425298
Ap2s1	-0.538434	1.24271e-08
B230219D22Rik	-0.538016	0.0006634
Itgb1	-0.53792	4.86087e-05
Bag3	-0.537285	2.05871e-05
Mki67ip	-0.537035	0.00508377
Rbm25	-0.53263	0.00108207
Mrps24	-0.530093	5.82006e-05
Soga3	-0.529147	0.00015791
Aimp1	-0.528718	0.000484039
Ndufa8	-0.524194	1.18475e-05
Cmc1	-0.519949	0.00180788
1110007C09Rik	-0.519228	4.8597e-06
Nudt2	-0.51895	0.00297494
Ppp2r5e	-0.518651	0.00668553
Bex2	-0.5185	7.60819e-08
Hsbp1	-0.516599	1.10948e-07
Psmb10	-0.514551	0.000685595
Utp11l	-0.51357	0.00382512
Dnm3	-0.513056	0.000900667
Mrpl48	-0.511842	0.000136256
Isca2	-0.511746	0.00111367
Ufm1	-0.510617	0.000206965
Vgf	-0.510455	0.00282679
Lsm4	-0.509037	0.000152984
Psme2	-0.508952	0.00108629
Znhit3	-0.507649	0.00698295
Rpl19	-0.505749	7.26963e-07
Gpatch11	-0.503899	0.00286489
Akap12	-0.502209	0.00104831
Eif3c	-0.501059	1.23645e-06
Syn1	-0.500414	0.000346754
Myef2	-0.500054	0.0039282
Rala	-0.499962	6.98242e-07
Phf5a	-0.498582	2.12907e-05
Cbx5	-0.498579	0.00153851
Stmn1	-0.496153	0.00297831
Apbb2	-0.493721	9.2941e-05
Lin37	-0.492953	0.00386816
Srpr	-0.491622	0.000589127
Gstp1	-0.490496	0.00020511
Rps9	-0.49037	6.96653e-06
0610037L13Rik	-0.489888	0.000267251
Ppdpf	-0.489156	0.000200958
Denr	-0.488183	5.8848e-05
Ubald1	-0.487677	0.000646811
Pnkd	-0.486826	3.86774e-05
Pdlim7	-0.486443	1.12635e-05
Ctcf	-0.48588	0.00574204
Fam57b	-0.484968	0.000561274
Emd	-0.484058	0.0054506
Pgrmc2	-0.483542	0.000300695
Cbx3	-0.482365	0.00580926
Bud31	-0.481993	0.000165913
Anp32b	-0.481984	2.40203e-05
Stx8	-0.480893	0.00615515
Btf3	-0.47949	7.15211e-05
Ndufs4	-0.4775	0.000138316
2310047M10Rik	-0.475061	0.00402044
Bmyc	-0.474523	0.00137119
Ndufs7	-0.47299	0.000224769
Mrpl18	-0.472586	8.57224e-05
Abcf1	-0.470756	0.000408054
Mcts1	-0.469711	0.0017874
Acbd3	-0.469502	0.00117503
Vps36	-0.467425	0.00334097
Dnajc2	-0.466711	0.000624081
Coprs	-0.464761	0.00107505
Skiv2l2	-0.464308	0.00390743
U2af1l4	-0.464293	0.0007759
Arl6ip4	-0.463894	0.00237258
Cystm1	-0.461074	7.04612e-05
Dpcd	-0.460449	0.00350847
Gtf2a2	-0.458588	0.00144345
Ncl	-0.45752	0.000299859
Tpr	-0.45595	0.000379628
Chmp2a	-0.453849	1.67202e-05
Mbnl2	-0.451919	4.9325e-05
Mrpl40	-0.450645	0.000548618
Tmem167	-0.450597	0.000427087
Rab11fip2	-0.450125	0.00586707
Etfb	-0.450059	0.000359353
Rpl7a	-0.449203	6.66271e-07
Sri	-0.448974	0.00690876
Psma4	-0.448959	1.91725e-05
Mrps34	-0.448581	0.000665854
Park7	-0.448194	2.15246e-05
Nmt1	-0.447809	0.00253258
Stambp	-0.447762	0.000542948
Fyttd1	-0.446624	0.00383417
U2af1	-0.44589	0.00268205
Cox19	-0.445499	0.00160915
Bre	-0.444342	0.00571949
Rasgrf1	-0.443603	0.00143814
Ndufb5	-0.439678	0.00099539
Josd2	-0.438603	0.00183014
Kif2a	-0.435732	0.00424275
Vps29	-0.434262	3.31551e-05
Pitpnc1	-0.432832	0.00462556
Rbm39	-0.430869	0.00111841
Sbno1	-0.426122	0.00255315
Sltm	-0.424832	0.00201039
Med28	-0.423212	0.00228976
Ccdc53	-0.423094	0.0064142
Gstm5	-0.421401	0.00252514
Ssna1	-0.420653	0.00341108
Mrpl43	-0.417933	0.00254828
Mrpl12	-0.413937	0.00323839
Dctn3	-0.410797	0.000169277
Apc	-0.408201	0.00589062
2310036O22Rik	-0.407684	6.85095e-05
Agpat5	-0.406267	0.00327582
2210013O21Rik	-0.40619	0.000738205
Fis1	-0.405921	0.000464695
Kif21a	-0.40532	2.97884e-05
Mapt	-0.404648	0.00195465
Cfdp1	-0.401965	0.00022842
Elof1	-0.400669	0.00395518
Chchd2	-0.400423	0.000689536
Capns1	-0.400339	0.000234531
Zcrb1	-0.399759	0.00306586
Emc4	-0.397975	0.000744611
Ssb	-0.397867	0.000462141
Ppp2r2d	-0.393365	0.000761847
Psma6	-0.392936	9.60322e-06
Cggbp1	-0.392006	0.00504677
Psmb1	-0.39066	2.58329e-05
Nme1	-0.387387	0.000715994
Mrps18a	-0.381289	0.000484472
Tpt1	-0.378345	7.41671e-05
Sarnp	-0.378248	0.004471
Clasp1	-0.374909	0.00399821
Psmb6	-0.374192	0.000128234
Rpl6	-0.372524	0.000123398
Txndc17	-0.37134	0.000550845
Whsc1	-0.370712	0.00588834
Pa2g4	-0.370295	0.00648256
Gpx4	-0.367023	0.00374843
Serbp1	-0.365288	0.00120903
Hsp90aa1	-0.362908	1.58886e-05
Stmn3	-0.362644	0.000454004
Oaz1	-0.361207	0.000691091
Coq7	-0.360648	0.0026407
Arl3	-0.36009	0.00691828
Ubxn4	-0.359816	0.00170423
Rpl8	-0.358384	9.58862e-05
Snx6	-0.355246	0.000174843
Rbfox1	-0.354981	0.000532173
Rab14	-0.350421	4.30557e-06
Psma2	-0.341839	0.000487191
Rtn1	-0.340434	0.0002861
Gng3	-0.339348	0.000543371
Vps28	-0.338873	0.00232067
Ccdc124	-0.336975	0.00552539
Stmn2	-0.336432	0.000164161
Mllt11	-0.331693	0.00031652
Mrpl15	-0.330491	0.00364993
Ube2l3	-0.323922	0.000836629
Psmd12	-0.317227	0.00087114
Sugt1	-0.316147	0.000370651
Cacybp	-0.314617	0.00118762
Cdk2ap1	-0.311366	0.00477362
Trappc4	-0.305313	0.00261159
Arpp19	-0.298706	0.00141808
Tmed10	-0.296876	0.00443617
Ssu72	-0.296141	0.00187293
Swi5	-0.29119	0.00218886
9530082P21Rik	-0.290588	0.00337992
Rps3	-0.289859	0.000427318
Serpinb6a	-0.28439	0.000556686
Brk1	-0.284106	0.00228883
Selk	-0.280477	0.00242429
Tsn	-0.277897	0.00219845
Timm17a	-0.275349	0.00499966
